# Supplementary material for: Mothra: Multiobjective de novo Molecular Generation Using Monte Carlo Tree Search
Source: J Chem Inf Model. 2024 Sep 25;64(19):7291–302. doi: 10.1021/acs.jcim.4c00759 (PMC11481094; doi:10.1021/acs.jcim.4c00759)
Supplement: Supplementary file 1 — ci4c00759_si_001.txt [file ci4c00759_si_001.txt]

Cc1ccnc(F)c1Cl
COc1cccc(Cl)c1
Oc1ccc(F)cc1Cl
c1csc(-c2ccncn2)c1
O=C(CCC#CC1CO1)NCc1ccc(F)c(F)c1
c1ccc(N2CC2)cc1
ONCc1nccs1
C[C@@H](N)c1ccc(C(=O)[O-])cc1Cl
[CH]CCc1ccccc1C
CC(C)(NC1=CC=C1)c1ccc(CF)nc1F
[CH]Nc1ccc(Cl)cc1N1CCOCC1
NC(=O)NCC(=O)c1cccc(F)c1
C=CNC1=CC(Nc2cccnc2)=C1
CNC(=O)Nc1ccccc1C
C[CH]NC(=O)N[C@@H](C)C1CCC1
NCC(=O)CCCC1CCCCC1
O=C(CCNC(=O)NC(=S)CC1CN1)NC(=O)CNC(=O)Nc1ccccc1Cl
ONC1CCCC1
COc1cnccc1CCCNC(=O)CC(C)=O
C[NH2+]C(=O)[C](C)c1ccccc1C
[NH2+][CH]C(=O)Nc1ccccc1
[CH]c1ccc(C)cc1F
[CH]OC(=O)NC[CH]c1cc(CCC)ccn1
C#C[C@H](C)Nc1ccccc1C
[CH]c1cc(Cl)ccc1F
[CH]OC[C@@H](C)c1ccc(C)cc1C
CN[CH]c1ccc(CN(CCBr)CC(=O)NC(C)C)cc1O
NN([NH2+])Cc1ccco1
[CH]OC(=O)NC(=O)Nc1ccccc1
[CH]C(N)c1ccccc1CN(CO)CCO
[CH]NC(=O)c1ccccc1CC(=O)N(N)CO
N=C1CCCC1
[NH2+][CH]N[CH]c1ccccc1CN1CCC1
C[C@@H](C[C]N)Nc1ccccc1
[C]Oc1cccc(F)c1
N[C]c1cccs1
[C]SC1CCC(C(=O)NCCC2=CC=C(N(C)C)CC2)CC1
Cc1c(S)cccc1C(=O)[O-]
Fc1cccc(S)c1
FC(F)CCc1cccc(SCS)n1
COCC(C)C(=O)Nc1cccc(F)c1F
CC(C)c1ccccc1CO[NH2+]C[CH]Cc1cccs1
[NH2+]=C1C[C@@H]1CCNc1ccccc1
CC[C@@H]([NH2+])CCNCc1ccc(SCC(=O)N2CCCC2)cc1Cl
NC1=CC(CSc2cccc([N+](=O)[O-])c2)=N1
Fc1cccc(Cl)c1
C=C[C@@H]1C=C[C@H]1Cc1ccccc1
CCC[C@H](S)c1cccs1
Cc1ccccc1C(N)=O
C[C@H](N)S(=O)(=O)c1ccccc1
Cc1nccnn1
ONCc1cccc(Br)c1
[NH2+]Sc1ccccc1Cl
O=CN1CCCC1
C[CH]c1ccccn1
NN1CCCCC1
NC(=O)c1csc(Br)c1
Fc1ncccn1
C=C([NH2+])NC(=O)c1ccccc1Cl
C[C@@H](CNc1ccccc1)N1CCCCC1C#[SH]
CC#CCC1CCC(C)CC1
COn1ccc(Cl)c1C(C)N(C)c1cccc(C)c1
[CH]NCc1cccc(C)c1
N[C]CCC(=O)NCC1=CC=C1Cc1ccco1
NC(=O)CC1CCCC1
Nc1cccnn1
[C]C(=O)NC1CC1
ONC1CCC1
[NH2+]NCCc1ccccc1Br
[CH]SN(Cc1ccc(F)cc1C1=CC=C1)NCC(=O)N1CCC1
C[NH2+][C]c1ccccc1CO
O=C(NC[C@H](S)c1cccs1)c1ccc(F)nc1
CN(C)C(=O)n1ccc(F)c1
O=C(c1ccc(F)cc1)[C@@H]1CN1C(=O)OS
CC[C@H](C)N1CC(CC(=O)CCN(C)C)C1
O=C(CO)N1CCCC1
O=C1C[CH]C=C(Cc2ccc(Cl)cc2Br)N1
N[C]N=Cc1cccc(F)c1
[NH2+]Nc1cccc(Cl)c1
SCCc1cccnc1Cl
CNCc1ccccc1
[NH2+][C@H](NCc1ccc(F)cc1Cl)c1ccco1
[NH2+]C(=O)c1ccccc1F
COc1ccc(CCC(N)=O)s1
CN([NH2+])SCc1ccccc1Cl
C=CCC(=O)C1=CC(N[C@@H](C)NC(=O)c2ccccc2)=C1
O=C(N1CCCCC1)N1C[C]1O
[CH]NCC(=O)N1CCC1
N=C([CH][C]C(=O)NCCc1ccc[nH]1)c1ccccc1
FNCC1CCCCC1
[NH2+]NC(=O)[C]c1ccccc1F
OC1=C(CNNc2ccccc2)C1
[NH2+][C][C@H](Oc1cccc(Cl)c1)c1cc(F)cc(Cl)c1
[CH]c1ccncc1C(=O)NC1CC1
FOC1CCC1
[C]N(C)c1nc(=O)n(CC(=O)c2ccccc2)[nH]1
O=C(NO)Nc1cccnn1
N#CC(Nc1cccc(F)c1)N1CCCC1
CNOc1ccccc1CCOc1ccccc1
[CH]c1ccncc1Cl
SNCC1CCCC1
[NH2+][C]OCc1ccccc1F
F[NH2+]Oc1ccccc1C1CC1
[CH]c1cccc(C(=O)NCC)c1
CCCC1=CC(N(CCc2cccc(Cl)c2)C(=O)N=O)=N1
N[C]Nc1ccccc1
C/N=C\c1ccsc1C
[NH2+]Nc1ccccc1F
COc1cc(F)cn1C
[CH]C(=O)CNc1ccccn1
[NH2+]Oc1ccccc1F
[C]OCc1cccc(Cl)c1
[C]c1cc(CC(=O)NCc2cccc(CCCCC(F)F)c2)cs1
S[NH2+]Cc1ccccc1
Cc1cc(C(=O)N=N[NH2+])cc(Cl)c1Cl
c1cc(CCCSN2CCCC2)ccn1
CC(NF)c1ccccc1Cl
FNC1CCCC1
[NH2+]C[CH]NCC(=O)c1ccccc1Br
[CH]C=CCNC(=O)c1ccco1
C#CCCNC(=O)NCc1ccccc1C
Nc1ccccc1CN[CH]CO
C=C(N[NH2+])Nc1ccc(Cl)cc1F
FNCCc1ccccc1C1=CC(C(F)c2ccccc2F)=C1
CCCNC(=O)NCC1CC1
FOSOc1cnccc1F
[NH2+]c1ccc(F)cc1Br
Fc1ccnc(C[NH2+]CCc2ccccc2F)c1
C[C@@H]([NH2+])OCCCc1ccc(Cl)cc1Cl
Cc1ccccc1CN[C][NH2+]
O=C(Nc1cnccc1Cl)SF
C[CH]CN1CCCCC1
C[C@@H](S)c1ccnc(Cl)c1
[CH]c1cccc(NC(=O)c2ccccc2)c1
O=C(c1ccccc1)N([CH]NO)C1CCCO1
Fc1ccc(CN[NH2+]S)c(F)c1
N=C1CCN(CCN=O)C(CCc2cccnc2)=N1
F[NH2+]CCc1ccccc1Cl
[NH2+]NC(=O)c1ccccc1Br
NCCc1cccc(S)c1
[CH][CH]SC(=O)CCc1cccc(C)c1
COC(=O)CNc1ccncc1C
FON1CCCCC1
[NH2+]C(=O)Nc1ccccc1F
[CH]OC(=O)NC1CCCC1
FCOc1ccccc1OCC1CCC1
N[CH]c1ccccc1F
FCCc1ccccc1Br
[C][CH]SCN(C)c1ccc(OC)cc1F
N#CC(=O)NC1CCC1
[CH]OCNCc1cccc(C(=O)N2CCOCC2)c1
C[C@H](CC(=O)Cc1ccccc1)C(N)=O
[C]NSC(=O)Nc1ccc(C)cc1C
N[CH]Nc1ccncn1
C[C](NC=O)c1ccccc1F
CC[C@@H](C)C(C)Cc1ccccn1
FC[C]c1ccncc1
[C]NC(=O)NCCc1ccccn1
[NH2+][CH][C]CCNCC(=O)c1ccccc1Cl
O=C([NH2+]O)c1cc(F)c(Cl)cc1F
N[CH]C1CCC(=O)CC1
[NH2+]C(=O)NCc1ccccc1F
O=C(Nc1ccccn1)Nc1ccccc1Br
NSc1ccccc1F
NC(=O)CNc1ccccc1O
Cc1ccccc1[CH]O
CC1=CC=C(C(C)N2CCCC2)C1
[NH2+]N[CH]C(=O)Nc1cccc(Cl)c1F
[NH2+]NC=C(O)c1ccccc1
O[C]c1cccc(F)n1
NOc1cccc(OCCCOc2ccccc2F)c1
Cc1ccccc1CCNN[CH]F
[NH2+]CCCc1ccccc1F
CN1CCCC[C@@H]1NC=O
[NH2+]NCCCC(=O)CSc1ccccc1F
O[C]1CCO1
O=C([O-])c1ccc(COCO)c(F)c1
[CH]C(=O)c1ccccc1Cl
[C]#CN(NCc1ccccc1C)C(=O)C(=O)C1CCC1
[NH2+]C[C]CCNCCN1Cc2ccccc21
CN(C(=O)C(N)=O)c1ccccc1
COc1cccc([C]N)c1F
O=C(c1cccc(F)c1)N(CS)c1ccc(F)s1
O=C(NC(F)(F)F)c1ccn(S)c1F
[NH2+]CSc1ccccc1F
CC(=O)CCc1cncs1
O=C(C1=CC=C1)c1ccc(COCCc2cccc(Cl)c2)c(OCSc2ccccc2O)c1
O=C(O)Nc1cccs1
Oc1ccc(C(F)F)cc1
O=C([O-])CNCC(=O)c1cccc(I)c1Cl
Nc1c(O)cccc1F
Cc1cccc(O)c1
Oc1ccccc1F
C[C@@H](O)c1ccccc1F
[CH]OC(=O)C1=C(NC(=O)NC(=O)CCC(C)C)C=C1
[CH]c1cccc(C(=O)NC(N)=O)c1
O[C@H]1CC[C@H](NC[C@H]2CCCO2)C1
[CH]C(=O)NC(=O)c1ccc(C)s1
COc1cc([N+](=O)[O-])cs1
C#CNC(=O)c1ccco1
COCCNC(=O)NC[C@H](C)c1cccc(F)n1
CCN1CCC1
CC(C)[NH2+]C(F)(F)c1ccccc1F
Oc1ccc(F)c(F)c1
Cc1cccc(C(=O)CN2CC[C@@H](NC=O)C2)c1
[CH]Oc1cccc(OC)c1
O=C(O)Nc1ccccc1COC1CCCCC1
[CH]C[C@@H](C)NC(=O)N1CCCC1
ONCc1ccccc1F
NC(=O)NC(=O)NC1CCCCC1
N[C@H]1CCC(Cc2ccccc2)C1
NC(=O)c1ccc[nH]1
N=Cc1cccc(NCNc2ccccc2Cl)c1
[CH]C(=O)NC(C)c1ncccc1C(=O)NCc1ccc(C)cc1
[CH]NC(=O)Nc1cccc(CO)c1
O=[N+]c1ccccn1
[N+]C(=O)Nc1ccccc1F
[N+]Oc1ccccc1CC(=O)[O-]
Cc1cccc(NC([N+])=O)c1
CNCC(=O)c1ccc(F)c(Cl)c1
NSCc1ccccc1
C[C@H](S)N1CCCC1
Fc1cc(S)cc(Cl)c1
O=C(Nc1ccccc1)C1=C(C(=O)OS)[CH]C1
Oc1cccc(S)c1
O=C(CNc1ccccc1Cl)[NH2+]CS
O=C(NCC[C@@H]1CN1S)C1CCC1
Cc1cccc(NC(=O)N2CC[C@H](S)N2)c1
O=C(NCC1CSC1)c1cccc(F)c1
Cc1cc(F)cc(CCNS)c1
O=C(C=NS)c1cccs1
Fc1ccnc(Cl)c1S
O=C(COS)N1CC1
SCc1ccccc1
O=C(NCc1cccc(F)c1)c1ccn(S)c1
Fc1ccccn1
NSC(=O)N1CCCC1
O=[SH]NCc1ccccc1F
CN(C)C(=O)C(=O)CC(O)(O)c1ccc(Cl)cc1
BrNCCc1ccccc1
NOc1ccc(F)cc1Br
[CH]S(=O)Nc1cc(C)cc(C)c1
FC(F)CCN1CCCCN1
NCOS(=O)NCc1ccccc1Cl
COC[C@@H](S)Nc1ccccc1Cl
Cc1ccc(Cl)c([C@H](C)C[NH3+])c1
[CH]c1cc(F)ccc1C
SCNCc1ccccc1
CSCCNc1cc(C)cc(C(=O)N2CC[N+]2)c1
NSc1cccs1
OC[SH](CNc1ccccc1)COc1ccccc1
COc1nccc(NCC(=O)NC2CCOC2)c1Cl
O=C(CCc1cccc(Br)c1F)N1CCC1
O=C1CCN1
OCc1ccccn1
O=C(Cc1ccccc1)NC1=[SH]C=C1
O=C([O-])Nc1ccc(O)cc1
CC(C)[CH]c1ccnc(N)c1
O=S([CH]S)Oc1ccccc1
[CH]OC(=O)NC(=O)C(=O)NN1CCCC1
Clc1ccccn1
C[C@@H](CS)C(=O)N(NCc1ccccc1F)C(=O)Cl
C#CC(=O)CCN(C)CCCc1ccccc1Cl
c1ccc(N2CCN=NO2)cc1
NCC1CCNC(=O)C1
N#CC(=O)N1CCCC1
[CH]c1ccccc1F
C[NH2+]CCCc1ccccc1[N+](=O)[O-]
C[C@H]([NH2+])c1cc(Br)ccc1Cl
[NH2+]Nc1ccccc1Cl
[NH2+]CCc1cccc(F)c1
S[CH]CC1CCC1
[NH2+]NCCCc1ccccc1Br
CN([N+])c1ccc(F)cc1
COc1ccccc1
OCC[C@@H]1c2ccccc2C[C@@H]1Br
[NH2+]C[CH]c1ccc(F)cc1F
O=[SH]Nc1ccccc1F
[CH]c1cccc(F)c1CCOCN(C)NOc1ccccc1F
[NH2+]c1ccc(CNOc2ccccc2Cl)cc1Br
CC[C@H]1CCNC1=O
O=C(O)NCc1ccccc1
[NH2+]Cc1cc(F)cc(Cl)c1
NNCC(=O)Nc1ccc([N+](=O)[O-])o1
N[CH]c1ccccc1SC(=O)C(=O)N1CC(O)C1
NCC[C@@H]1NC(=O)C1=O
[NH2+]Cc1cccc(Cl)c1
CC(C)N[C@H](C)CSNCCc1ccccc1
[NH2+]NC(=O)c1cncc(Cl)c1
[CH]CCOc1ccccc1Cl
C[C@H](N)Cc1ccccc1F
O=C(NC1CCOCC1)C(=S)N1CCCC1
Brc1cccc(NC2CCC2)c1
[N+]OC1=CC(C(=O)COc2ccccc2)=C1
CC(=[N+])c1ccco1
CCCN1C[C@@H](CCCCC2CC2)N(NC(=O)O)C1
[CH][C@@H](C)C(=O)C(=O)NCc1cccc([N+](=O)[O-])c1
O=S(O)Nc1ccccc1Cl
[NH2+]N(C(=O)c1ccc(Cl)cc1F)N1CCC1
SCc1ccccc1
NSc1ccc(Cl)cc1Cl
[CH][NH2+]C(=O)Nc1cccc(F)c1
C[C@@H](O)Nc1cccc(F)c1F
NC1c2ccccc21
SNCCOCC1CCC1
O=S(Br)NCNc1ccccc1
SCOc1ccccc1CC[N+]S
[NH2+]CNc1ccccc1Cl
[NH2+]NCc1ccccc1F
N/C=C/C(=O)NC(=O)N1CCC1
O=C(NCCNc1ccccc1C(=O)O)NC1CCN(c2ccccc2)C1
[N+]ONC(=O)c1ccc(C(=O)[O-])cc1
C[C@H](N)Cc1cccc(S)c1
[CH][C@H]1CCc2ccccc2C1
O=C(CS[NH2+]S)Cc1ccccc1-c1ccc(Cl)cc1
CSc1ccc(F)cc1F
[NH2+]O[CH]COc1ccccc1Cl
O=[N+]([O-])c1cccc(O)c1
[CH]C[C@@H](C)c1ccccc1C
O=C(Br)NC(=O)C(=O)c1ccccc1
Fc1ccc(Br)cc1
Cc1ccsc1COCCC(=O)NBr
CO[C@H]1CC[C@@H](CBr)C1
[NH2+][CH]C(=O)c1ccccc1F
[NH2+]SC(=O)c1cccc(Br)c1
Cc1ccccc1S[NH2+]
CN1CCC1
[NH2+][CH]Cc1cccc(F)c1
[NH2+]COc1ccccc1Cl
O=C(Nc1ccccc1)c1ccc(S)cc1
O=C(CC=S)NCc1ccccc1[N+]C1CCCCC1
C[C@@H]1CC(C(=O)Cc2ccccc2C(=O)NN)=Cc2ccc(F)cc21
CSNc1nc(F)ccc1F
CC1=N[C@@H]1C
O=C(CS[NH2+]S)c1ccccc1
CCN(C)C(=O)N1CCCC1
[CH][C](C)C[NH2+]Cc1ccccc1CCNC(=O)C(C)C
[CH]CNC(=O)C(C)C
O=C([O-])[N+]([O-])c1ccccc1F
OCCC1CCC1
Cc1ccccc1C([NH2+])=O
Cc1cc(C)c(CC(=O)c2ccccc2)nc1C
[CH][C](S)c1cccc(Cl)c1
N[C@H](O)NCCc1ccccc1
N#CNc1cnc(Cl)c(F)c1
Fc1ccnc(Br)c1
NNCC(=O)c1ccco1
Fc1ccccc1S[NH2+]Br
C[C@@H]([NH2+])c1ccc([N+](=O)[O-])cc1
[NH2+]NCc1ccccc1Cl
ONOc1ccncn1
[NH2+][N+]Cc1ccccc1
[CH]SNC(=O)c1cccc(CF)c1
N#Cc1cc(F)ccn1
C[N+]C(=O)Nc1cccc(Cl)c1
[NH2+]C(=O)c1cccc(NC(=O)N2CCCC2)c1
[CH]N(C(=O)[O-])c1ccccc1
[CH]C(=O)N1CCCC1
[NH2+]N[CH]c1ccc(Oc2ccco2)cc1
[NH2+]NC(=O)NC1CC1
[NH2+]S(=O)Nc1ccccc1Cl
C[C](N[CH]N)NC(=O)c1ccccc1
CCc1ccc([NH2+])c(Cl)c1Cl
CC(=N)c1cccc([N+](=O)NC(=O)N2CCC2)c1F
O=C(CN1[CH]CCC1)c1ccccc1F
[CH][NH2+]NCc1ccccc1C
O=C(ONO)c1cccc(C(F)(F)CF)c1F
[CH]C(=O)Cc1cnc(Cl)cc1C
O=C(c1ccccc1)N1C[CH]S1
Nc1ccc(F)cc1
O=C(Nc1cccs1)c1ccccc1[NH+]CCBr
NOC(=O)N1CCC1
[CH][C]C(=O)N1CCCCC1
C[C@@H]1CC[C@@H]1O
[O-]S[C@@H](Sc1cccc(F)c1F)c1ccccc1
[NH2+]Sc1ccccc1Cl
[C][C@H](Nc1ccc(CC)c(C)c1)NC1CC1
[NH2+]=C=Cc1cccc(F)c1
[N+]NC(=O)NC=Nc1ccccc1
CNc1cc(C(C)C(=O)[O-])ccc1C
Nc1c(F)cccc1Br
[N+]Oc1ccc(NCC(=O)[O-])cc1
Cc1ccc(F)c(OBr)c1
[CH]NSCc1cccc(Cl)c1
c1ccc(Cc2ccccn2)cc1
[C]1NC(c2ccccc2)N1
Nc1nc(Cl)ccc1Br
[CH]ONC(=O)c1cccc([N+](=O)[O-])c1
CC(C)c1ccccc1F
c1ccc(C2CCCC2)cc1
C[NH2+]Cc1ccccc1
O=C(CN1C=C(Cl)[C@@H](Cc2cccnc2)CC1)NCc1ccccc1Cl
Clc1ccccc1C[NH2+]Cc1ccccc1
Brc1ccccc1NC1=CCON=C1
FC(F)c1ccncc1
Brc1ccccn1
C1=CC(NCCONCCc2ccccc2)=N1
c1ccc(NC2CCC2)cc1
[NH+]c1ncccc1F
[NH+]Nc1ccccc1F
Cc1ccccc1C(=O)C=N
[NH+]Nc1cc(F)ccc1F
NC(=O)C(=O)Nc1ccccc1S(=O)Nc1ccccc1
CC[C@H](C)N(C)c1ccccc1Cl
Cc1ccc(C)n1CCCc1ccco1
CNC(=O)NC1CCCC1
CC(=O)N(NCc1ccn(C)c1)C(=O)N1CCC1
CN1CCCC(=O)C1=O
CC(C)Nc1ccc(C[C@@H](C)NC(=O)[O-])c(NC(C)C)c1
C[CH]c1cc(Br)ccn1
CCN(CCC#N)c1ccsc1
Nc1cnccn1
NCc1ccccc1
CC1=CC=C(NC(=O)c2ccccn2)C1
C[NH+]COc1ccccc1Cl
Cc1cc(C)nc(C(N)=O)c1
NC(=O)NCc1ccccc1NC(N)=O
NC[CH]Nc1ccc(Cl)c(O)c1
NC(=O)N1CC[C@@H]1NC(=O)c1cccc(Br)c1F
O=[N+]([O-])c1cccc(CN2CCNC=N2)c1
C[NH2+]CCc1ccc(O)cc1Cl
[NH2+]Cc1ccccc1F
[NH2+][C]C(=O)Nc1ncccc1-c1ccccc1
O=[C]c1cccc(NCc2cccc(Cl)c2)c1
[CH]NCC(=O)Nc1cccnc1
[NH2+]CNCc1ccccc1O
[NH+]C(=O)[C]c1ccccc1F
[NH2+]C=Nc1ccccc1F
C[CH]C(=O)Nc1ccccc1Cl
[CH][C@@H](N)c1ccccc1
[CH]OCCc1cccs1
C[C@@H]([NH2+])CCc1cccc(Cl)c1Cl
[CH]CNC(=O)c1cccs1
NC(=O)c1ccc(-c2ncc(C(F)F)cc2F)cn1
CC(N[NH2+])c1ccccc1
Fc1cccc(CNCCc2ccc(Br)nc2)c1
COCc1ccccc1
[NH+]CC(=O)Nc1ccccc1Cl
Cn1cnc(C(=O)N[CH]c2cccc(F)c2)c1
N[C]C(=O)c1ccccc1F
O=C(C[C@@H]1CONN1)NCc1ccccc1
COc1ccc(S)c(N[C](C)CNC=O)c1
[CH]C(=O)N(C)Cc1ccnc(F)c1
[NH+][CH]Cc1cccc(Cl)c1Cl
CN(C)N1CCC1
[NH2+]C[C@H](CCc1ccccc1F)CN1CCC1
NC(C=O)c1ccccc1
Fc1cccc(C2CC(CS)CCN2)c1
[NH2+]CCc1ccccc1F
NNC(=O)c1ccsc1N1CCO1
[CH]OCCOCN(C)C(=O)NC(=O)c1ccccc1Cl
O=C(NO)N1CCCC1
Sc1ccc(OCCNc2ccccc2)cc1
NC(=O)NCc1ccccc1
[CH]OC(=O)NCc1ccccc1
[CH]CCC(=O)CC1CCCC1
[CH]C(=O)C(=O)Nc1ccccc1NCc1ccccc1
CSOC1=CC(N(C)c2ccc(F)cc2)=C1
NC(=O)C(N)c1ccc(F)cc1Cl
[NH+]c1cccc(F)c1
[NH+]OCCCc1ccccn1
N[C@H]1CN1ONCCc1ccccc1
OCc1ccc(F)cc1
[CH]C[C@@H](C)NC(=O)NCc1ccc(Cl)cc1Cl
O=C(S)N1CCC1
Cc1cccc(SS)c1
O=C(CO)[C@@H](NCCCc1ccncc1Cl)c1ccccc1
[NH+]S[C]c1ccccc1F
[NH+][C]C(=O)c1ccccc1
C#CC(=O)NCc1cccc(C)c1O
CN([NH2+])Nc1ccccc1
[NH2+]C[C@H](O)c1cc(Cl)ccc1Cl
[C]Oc1ccc(O)cc1OCC(=O)O
[C]Oc1ccccc1C(N)=O
N#CS[CH]c1ccc(F)cc1F
NC(=O)NC(=O)Nc1ccccc1
[CH]S[C@H]1CCN1c1ccc(F)cc1
C[NH2+]CC(=O)Nc1ccccc1
NC(=O)c1ccccc1
[CH][NH+]N(C)Cc1ccccc1F
[NH+]C(=O)NCCCNc1ccccc1Cl
[NH2+]NCCc1ccccc1F
N[C@@H](CO)NC1CCC1
CSc1cc(C(N)=O)c(F)n1C
[NH2+]C[C]c1ccccc1F
[CH][NH2+]Cc1ccc(Br)cc1C
Cc1cccc(S[CH]NCc2ccccc2)c1
C[CH]CC(=O)N1CCCC1
[C][NH2+]C(=O)Nc1ccccc1F
NOOc1cccc(C(=O)NC2CCCCO2)c1
[NH2+]=NCCNc1ccccc1Cl
[NH+]Nc1ccccn1
NC1=C(c2cccnc2)CNN=C1
O=C([CH]O)CC[C]c1ccccc1Cl
O=C([CH]NO)NC(=O)N1CC1
[CH][NH2+]C(=O)[C@@H](C)c1ccccc1
[NH+][NH2+]C(=O)NCc1ccccc1
[NH+]Nc1ccccc1NCCN1CCCC1
CC(O)CCCC(=O)Nc1ccccc1Cl
CN(CCc1ccc(NC(N)=O)c(Cl)c1)C(=O)[O-]
[NH+][CH]OCc1ccccn1
[NH2+][CH]c1cccc(F)c1
O=C(NCN1N[CH][NH+]1)Nc1ccccc1Cl
[CH]c1cccnc1
[NH+]NCc1ccccc1
COCC(C)C[C@@H](O)C(=O)Nc1ccccc1
COC1=CC=C(O)CC1
CNc1ccccc1Cl
O=C(c1ccccc1)N1CC[C@@H](S)C1
CC(=O)Nc1ccccc1Br
[CH]C(=O)N[C@H](C(=O)OC)c1ccccc1C
[C]OCC(=O)N1CCCCC1
Clc1ccnc(Cl)c1
[NH2+]=Cc1cccc(F)c1
[NH2+]NCc1ccccc1
[NH+]SOc1ccccc1F
[CH]Oc1cc(CS(=O)(=O)NC(=O)NC2CCCC2)ccc1C
[NH2+]c1ccccc1CO
[NH+][C@H]1CCN(Cc2cccc(Cl)c2)C1
O=C(CS)CC1CCOc2ccccc21
C#CN(Nc1ccc(CO)o1)C(=O)Nc1ccccc1
[NH+][NH2+]Cc1ccccc1
OC[C@@H]1CCO[C@H](COc2ccccc2F)C1
CCNc1ncccc1C
O=C(NC1CCC1)O[CH]S
C[C@H]([C][NH2+])COc1ccccc1F
[CH][CH]OC(=O)Nc1ccccc1CN[C]C(=O)c1cc(C)no1
[NH2+]C(=O)NCCc1ccccc1Br
Cc1nnn(C)c1O
COc1cccc(C(N)=O)c1
[NH2+][CH][C]Nc1ccccc1-c1ccccc1Br
[NH+]Cc1cc(Cl)ccc1Cl
Oc1ccc(-c2ccccc2)[nH]1
NNc1ccc(F)cc1F
O=C1[C](S)C=CN1Cc1cccc(Cl)c1F
CNc1nc(C)no1
Cc1ccnc(F)n1
[NH+]CC1CCCN(Cc2ccccc2Cl)C1
[NH+]C(=O)NCc1ccccc1Cl
CN([NH+])CSCCc1cccc(Cl)c1
C[NH2+]CCCCNC(=O)NCc1ccccc1
[NH2+]=[SH]CCc1ccccc1
C[C]([NH2+])NNC(=O)C1CCC1
NOC(=O)N1CC1
COc1ccc(C)cc1F
[NH2+]NOCc1ccc(F)cc1Cl
O=C(Nc1cc(Cl)cc(S)n1)Nc1ccncc1Cl
O=Nc1cc(F)cc(Cl)c1
COC=C[C@@H]1CCCN(C(=O)c2ccccn2)C1=O
[NH2+]COc1ccccc1F
[NH+]Cc1ccccc1F
[NH+]COc1ccccc1
[CH]SNC(=O)C1=CC(Cc2ccccc2)=N1
[C]OCSNC(=O)c1ccccc1C
C[NH2+][C]Cc1ccccc1
O=C(CCSO)N1CCCC1
Cc1ccc(-c2ccccc2CO)n1[NH2+]S
[NH2+][NH+]NC(=O)Nc1ccc(F)cc1Cl
[C]OC(=O)C1CCCCC1
[NH2+]NCc1ccccc1
NC(=O)N1CCC1
[CH]c1ccnc(N2CCCC2)c1
[NH+]OC(=O)Nc1ccccc1Cl
O=C([O-])OOc1ccccc1Cl
[CH]ONc1ccc(C)cc1Br
[NH+]C(=O)Nc1ccccc1Cl
O=C(CC[SH]=NO)c1cncnc1C(=O)N1CCCCC1
[CH]C(=O)NC1=CC(F)=C(C(=O)Cc2ccccc2)NC1
[NH2+]N(Cc1ccccc1-c1cccc(F)c1)CC1CC1
CS(C)(C)C(=O)NNC1CC1
C[NH2+]CC(=O)Nc1cccc(C)c1
C[C@@H]([S])c1ccccc1CCNC(N)=O
O=C(Nc1ccccc1F)N1C=C[NH+]CC1
C[NH2+]C(=O)c1ccccc1C
[NH+]O[CH]ONc1ccc(Cl)cc1
O=C(NNc1ccccc1)Nc1cccc(S)c1
Fc1cc(Cl)nnc1-c1cccc([C]S)n1
C[C@H](CN[NH+])Nc1ccccc1
[CH]Oc1ncccc1Br
CC(C)C1=CC=C1
[NH+]Cc1ccccc1Br
[CH]SOCN=C(O)NCNC(=O)c1cccc(CCCCO)c1
[CH][C](OC(=O)c1ccccc1)S[NH3+]
CS[CH]NC#CC(=O)N(C)C(=O)NCCCc1cccc(C(=O)c2ccccc2)c1
[NH2+]S(=O)CNC(=O)Nc1ccccc1
NC(=O)c1ccc(Br)cc1
[CH][C]c1ccncc1
COC(=O)NCCc1cc([S])cn1C
O=C(Nc1ccc(Br)cc1)N1C=C1O
CN(C)C(=O)NC1CCC1
[NH+]C1=NN1Cc1ccccc1
NC(=O)NNC(=O)N[C]Cc1ccccc1F
NCC(=O)c1ccsc1O
CCCC(N)=C1C=CC=C1C
Cc1ccc(OC(C)CCC(=O)NC(=O)N2CCOCC2)n1C
Fc1ccn(CCc2nc3nnc2-3)n1
NC1=CC=CC1=O
O=C(NCc1ccccc1Cl)Oc1ccccc1
CN(C)C[C@H]1CCCC1=O
CNCC[C@@H](C)N1CCC1
Cc1cc(C)sn1
NCN[C]c1cccc(F)c1F
CC(=O)NCCC(=O)C[C@@H]1CCC[C@@H]1O
Cc1ccnc(NC=O)n1
CCCNc1cccc([C]F)n1
O=C(NCNF)Nc1ccccc1-c1cccc(Cl)c1
C[C@@H](CS1(F)C=C1)NCCc1ccccc1
O=C1CN1
[C]N(CC)CCN(C)C(=O)CCc1ccccc1
CCN(C)C(=O)Nc1ccccc1
CC(C)c1ccco1
[CH][NH+]C(=O)N1CCN(C(=O)Cc2ccccc2)C1
[NH+]SCc1ccccc1
O=C(C[NH+]CCCS)NCc1ccccc1
O=C(NCC1=CC=C1OS)c1cc(F)ccc1F
OCc1cccn1O
OCc1cccs1
O=C(O)C(=O)N(CC(F)F)c1ccccc1
O=C(O)NC1=CC=C1CC1CN(CCO)C1
C[C@H](O)SCc1ccccc1F
[CH]C(=O)NC[C@H](CC)CNC(=O)CNC(=O)Cc1cc(O)c(-c2ccccc2)o1
Cc1cccnc1[CH][NH3+]
C[C]1[CH]C(=O)N[C@@H]1CCCCCCN1CCC1
FC1=CC(COc2ccccc2F)=C1
Cc1ncc(F)nc1Br
NC(=O)c1cccc(N)c1F
O=C(CCCc1ccccc1)NC(=O)C1C=CN1S
O=C([CH][C]S)CC(=O)CNc1ccc(F)cn1
[C]Cn1cnnc1CCc1cc(C)cc(Br)c1
S=C(NCOCS)c1ccccc1
C[C@@H]1NCC(Cc2ccccc2N)CC1=O
CCCCN(C)CC(=O)c1ccccc1Br
CC(NC(=O)Cc1cccc(S)c1)c1cccs1
[C]NC1CCCC1
NC(=O)Nc1ccccc1F
Nc1cccs1
O=[SH]Nc1ccccc1Cl
S[C@@H]1CN1c1ccccc1
CONc1ccc(C(=O)NS(=O)CO)cc1
[NH+]C(=O)Nc1ccccn1
[C]OC(=O)N(O)CCC(=O)c1cc(F)ccc1Cl
C[C]C[C]NC(=O)c1cccc(C)c1
COc1ccc(O)nc1
O=S(F)NCc1ccccc1F
Cc1cccc(CC#N)c1
O=C(F)N[C@@H]1CCC[C@@H]1Cc1ccccc1
CCNC(=O)c1ccccc1
[NH+]OSc1ccccc1Cl
CS(=O)NC(=O)C(=O)Nc1cccnn1
Cc1ccccc1C(=O)c1cc(Cl)ccc1NNS(=O)(=O)[CH]CN
N[CH]Nc1ccncc1
O=C(NCN1[CH]CC[C@@H]1O)c1ccccc1
N[CH]CC(=O)Nc1cccc(F)c1
C[C@H](C#N)NC(=O)c1ccccc1
O=C(O)NCC1CC1
Fc1csnc1NCC[C@@H](F)c1ccccc1
N=C1CCCCC1
CO[CH]C(=O)Nc1cc(Cl)ccc1Cl
CC1=NC(C(=O)CNc2ccc(F)cn2)=C1
Oc1cccs1
Cc1cnnc(CC(=O)N(C)C)c1C
O=C(F)NCC1=CC=C1
C[NH+]NC(=O)Nc1ccc(F)cc1F
[CH]C(=O)CN1C(=O)CCCC1=O
[CH]C(C)(C)C(=O)N1CCCC1
NC(=O)c1ccco1
Oc1ccccc1F
SNc1ccccc1Cc1ccccc1
[NH+]C1=CC=C1NC(=O)Nc1ccc(Cl)cc1Cl
NC(=O)CCc1ccccc1
CCN(C)C(=O)Nc1ccccc1
NSNC(=O)NNC(=O)C(=O)C(=O)c1cc(Cl)ccn1
[CH]On1ccc(NC(=O)NCc2ccccc2)c1
O=C(NC[CH]c1ccccc1Cl)NC1CCC1
Brc1ccccc1C[NH2+][CH]CCC1CC1
[C]O[C@@H](C)Nc1ccccc1C
O=C(NCCN1CN(C[CH]O)CC1=O)Nc1cccnc1
NC(=O)c1ccccc1
CC(=O)Nc1ccc(F)c(N)c1
NCCCC(=O)C1=NN=C1Cl
[NH+][NH2+]C(=O)c1ccccc1
N[C@H]1CCN1
CCc1ccc([NH2+])c(Br)c1
Oc1ccccc1F
[CH]Oc1cccc(NC(=O)Nc2cccc(Cl)c2)[nH+]1
[NH2+]Sc1ccccc1O
C=CS[C@H]1CC(C(=O)Nc2ccccc2-c2ccc(Cl)cc2)N1
NC(=O)CNc1cc(F)ccc1Cl
O=C(NO)C(F)N1CCCC(Nc2ccc(F)cc2F)C1
Brc1ccccc1NCCCN1CCCC[NH+]1
[C]N(C)C(=O)C1CCC1
O=C([CH]N1c2ccccc21)Nc1cccc(Cl)c1
FNc1ccc(Br)c(Cl)c1F
ONC1CC1
[C]Oc1cnc(NC(=O)NC(=O)N2CCC2)cc1C
Cn1nc(C(=O)O)n1C
SC[CH][C@@H]1CCN1CCNc1ccccc1
[NH2+]Cc1ccccn1
[NH2+]=Nc1ccc(C(=O)F)cc1
CCCN1CCC1C(C)CC
O[C@H](F)c1cccs1
O=C1OCCN1C[C@H]1CCS1
C[C@@H]([CH][C]S)c1ccccc1
C[NH2+]NC(=O)c1ccccc1F
[NH+]NCC(=O)NOc1ccc(Cl)cc1
O=C(c1ccccc1)[C@H]1CC#S1
[NH2+]C(=O)c1nc(Cl)ccc1Br
[NH2+]NCc1ccccc1
F[C]N1OCCc2ccccc21
[NH+]C(=O)NCc1cccc(Br)c1F
[C]C(=O)C1=CC(NC(=O)NCCc2ccccc2O)=N1
[NH2+]=NCc1ccccc1
[NH+]SCCc1ccccc1
[NH2+]Sc1ccccc1Br
O=C(CCCCS[C@@H]1[CH][NH2+]1)Nc1ccccc1
O=C(CNO)N1CCC1
[NH+]NCCNCC(=O)c1ccco1
C[C@@H]([NH2+])c1ccccc1Cl
[NH2+]Sc1ccccc1Br
O=C(CF)[C@H]1CCN(Cc2ccccc2)C1
[CH]NC(=O)NCCc1ccc(Br)cc1Cl
[NH2+]c1ccc(F)cc1F
c1ccc(C[NH2+]C2CC2)cc1
[NH2+]OCc1ccc(Br)cc1
OCc1ccco1
[NH+][S-]C(=O)c1ccccc1Br
[NH+]CC=Cc1ccccc1Cl
Cc1cccc(NCCC[S-])c1-c1ccccc1F
FC([S-])c1cccc(CC(F)(F)F)c1
[NH2+]C(=O)c1ccccc1
O=C(Nc1ccccc1)S[CH]S[S-]
NS(=O)c1nccc(Cl)c1NC(=O)NC1CC1
[C][CH]NNc1cccc(C)c1
[NH2+][CH]Nc1ccccc1Br
CCc1ccncc1
COc1ncc(C(=O)N2CCCC2)nc1Br
Fc1ccccc1S[C]1NS1
O=C([C][NH2+]O)c1ccccc1
COc1cnc(C)nn1
CC(C)(CNC(=O)NC(=O)[CH]O)c1ccccc1F
Cc1ccccc1[C]([C]S[S-]N)Cc1ccccc1F
[NH+]CCCc1ccccc1F
[NH+]Cc1cccc(F)c1Cl
C#CCCCc1cccc(CCC(F)F)c1
CC(NC(=O)[CH][CH]N)c1ccccc1F
NC(=O)COc1ccccc1-c1ccn(C(N)=O)c1
[NH2+]NCCc1ccccc1Br
O=C([S-][CH]O)c1ccc(F)cc1Cl
O=C(N1CCC(COCl)CC1)N1COC1
ClCC[C@H](Cc1ccccc1)C[C@@H]1CN1CC1CCCC1
CCC(C)c1cccc(CN2CCCCC2)c1
[NH2+][CH]C(=S)c1ccccc1Cl
[CH][NH2+]C(=O)COc1ccccc1F
[CH][NH2+]c1ccccc1C(=O)N(C)CC1CN(C(C)C)C1
C[C](Oc1ccccc1F)On1ccc(OC(F)F)c1F
FC(F)c1cc(Br)cc([CH]S)c1
NS(=O)(=O)[C@@H](C=O)c1ccccc1
[S-]NCc1ccccc1
[NH2+]OSCc1ccccc1F
Sc1cccnn1
[CH]OCc1ccccc1
C[C@H](CC1CCCC1)SCC(=O)F
FNc1cccc(F)c1
[NH2+]Nc1ccc(Br)cc1
[NH+]#CCc1cc(Cl)ccc1N
[NH2+]C(=O)NC1CCCC1
O[NH+]=CCNCc1ccccc1
FC1CC1
c1ccc(OCCC2CS[S-]C2)cc1
[NH+]NCNc1ccccc1
[NH2+]Sc1ccccn1
[C][S-]Cc1ccc(CN2CCCC2)cc1
ONC(=S)c1ccccc1
CSc1ccccc1NC(=O)C[NH2+]
[CH]C(=O)NCC1=Cc2ccccc21
[NH2+]Nc1ccccc1Cl
[NH2+]SC(=S)c1ccc(F)cc1-c1ccccc1Cl
FNOCCOc1ccc(Br)cc1
Nc1cccs1
O[C]c1ccccc1F
O=C([O-])Nc1ccc(F)cc1[CH]O
O=C(NCc1ccccc1Cl)NC1[CH][NH+]1
[NH2+]C(=O)N1CCCC1
[NH+]/N=C(\O)c1cccc(Cl)c1
Fc1cccs1
FOc1cccc(Cl)c1
FSCc1ccccc1
[C][CH]CSN(C)C(=O)c1ccc(C)cc1
[NH+]CSc1ccccc1
O=C(CC1=CC(OF)=C1)Nc1ccco1
[NH+]Oc1ccccc1F
Cc1cccnc1C(=O)N(C)C(=O)NC1CCC1
COCc1c(C)cccc1S(C)(=O)=O
C[C@@H](CCC([O-])=S)c1ccccc1O
CC1=CC(CNC(=O)CS)=C(C)C1=O
COc1cscc(NC(=O)c2ccccc2)c1=O
O=C(CNCO)c1ccccc1F
Oc1cccc(Cl)n1
Cc1cccnn1
COc1ccc(C)o1
O=C(CNc1ccccc1F)C1CSC1
COc1cc(C(=O)NC(C)=O)ccc1OC1CCCN1CCC1CCCC1
CC(C)c1ccccc1
CC1=NC(=O)N1NC(=O)N1CCCN1CCC1CCCCC1
[CH]OCc1ccccc1NC(=O)N[C@@H]1CCCO1
CO[CH]CC(=O)c1ccccc1
[CH]NNC(=O)[C@@H](C)c1ccccc1
NC(=O)c1cccs1
NC(=O)O[C@@H](N)c1ccccc1F
C[C@H](N)CCSc1ccc(O)cc1
[CH]NC(=O)C(=O)N1CCCC1
[CH]OC(=O)NCc1ccccc1
O=C(c1cccc(F)c1)N1CC[CH]S1
[C]Cc1cc([C@@H](C)O)ccc1Cl
CC1C[CH]C1
[CH]Oc1ccccn1
C[C@@H]1CCC[C@@H](c2ccccc2)O1
[CH]Cc1cccc(OC)c1
[C]SCON(C)CCNc1ccccc1
c1ccc(NC2CCC2)cc1
NC(=O)NN1CCC1
CCC1=CC(CNC(=O)CN)=C1
O=[N+]([O-])c1cc(Cl)ccc1CS
SCOc1ccccc1
Nc1nccs1
[CH]1C[CH]C1Nc1cccnc1
O[CH]CCc1cccc(Cl)n1
NC(=O)N1CCC1
[CH]NS[C@@H](CCNC(=O)C(=O)Nc1ccccc1)NC
[CH]c1ccnnc1C(=O)Nc1cccc(C)c1
O=C(CS)NC(=O)CC1CCC1
[CH]N[CH]NC(=O)c1ccccc1
O=C(c1ccccc1)n1ccc(SN[CH]S)c1
Fc1ccc(S)cc1
O=C(Cc1cccc(F)c1)N1C[CH]N1
[CH]C(=O)N1CCCC1
N=CCSC(=O)c1ccccc1
N[CH]Oc1ncc(Cl)cc1F
CSCCc1ccccc1Cl
CC1=CC(CN2CC[C@@H](C)C2)=C1
O[C]1CCCCC1
[CH][CH]NC(=O)c1ccsc1
N[CH]C(=O)CCCCC1CC(C(=O)NC(=O)Nc2ccccn2)C1
CC1=CC=C(NC(=O)N2CCC2)C1
O=C(S)NC1CCCC1
C[C]c1ccc(C(C)N(C)C)cc1SCCCO
O=C1C=CN=C1CC[C@H](S)NCCCc1ccccc1
[C]OCCCc1cccc(Cl)c1
Cc1cccc(F)n1
[CH]C(=O)c1ccc(Cl)cc1
CC(=O)NC(=O)C1CCCC1
CN[CH]O[CH][CH]c1ccccc1NC(=O)Nc1ccccc1N[C@@H](C)c1ccccc1
Cc1ccc(NC(=O)[O-])cc1F
C[C@@H](N)CCNc1ccccc1
[CH]C(=O)[C@H](C)N1CCCC1
[CH]c1ccc(Cl)cc1F
[CH][C@H](C)Nc1cccc(Cl)c1Cl
CSc1ncco1
[CH]S(=O)[C@H](OC)C(=O)Nc1ccccc1
[CH]C1CCN(c2ccccc2)CC1
[C][C@@H](NC(=O)NCCCN(C)C)c1ccco1
O=C(S)N1CCOC1
Cc1ccc([C@@H](C=O)CO)c(F)c1
CSc1cccc(C)c1
N=[S]C(=O)c1cccc(Br)c1
O=C(S[S])c1ccccc1
[S]Oc1ccccn1
O=[N+]([O-])c1cc(O[S])ccc1F
O=C(N[S])N1CCCC1
O=C(CSc1ccc(Br)cc1Cl)N[S]
O=C(C[S])NCC1=CC=C(COC2CCCC2)CC1
O=C([S])c1ncccc1Cl
O=S(CCc1cccc(C[S])c1)NCc1ccccc1
O=C([S])Nc1ccccc1
O=C([O-])c1cnc(Cc2ccccc2)c([S])c1
OSCCOc1ccc(CS)cc1F
O=C(Nc1nccnc1F)c1ccccc1CNCCC[C]N[S]
NS(=O)Nc1ccccc1
NSC1=CC=C(CCOc2ccccc2)CC1
ONCC1CCCC1
[CH]n1nnnc1-c1ccccc1
c1ccc(CC2CCCC2)nc1
NC1CCN1
Fc1ccccn1
Cc1ccccc1[CH]O
N[CH][C]c1cccc([N+](=O)[O-])c1
CCN1CC[CH]CC1
O=C(NO)Nc1ccccc1
Cc1c(F)cccc1-c1cc(-c2ccccc2Cl)ccc1NC(=O)[S]
O=C(O)NCn1ccc(-c2ccccc2)c1
[C]C1=NC(C(=O)c2cccc(C)c2)=C1
O=C(CCc1ccccc1F)NNS(=O)[S]
O=C(Nc1ccccc1Cl)[NH2+]C1C=C1
COCCNc1cc(CS(N)=O)ncc1C
Nc1ccccc1NS[C]S
CNC(=O)[C@H]1CC[C@@H]1SC(=O)c1ccc(F)c(Cl)c1
C=C(CCNC(=O)C=NN)c1cccs1
[CH]CCC[C@@H](C)C(=O)NC1CC1
Oc1cc(F)ccc1F
CSN(C)Cc1cc(C)no1
[CH]c1ccccc1F
[S]Sc1cccc(C2CCCC2)c1
c1ccc(-c2ccon2)cc1
C[C][CH][CH]Cc1ccc(NC(=O)C2CCCC2)cc1Cl
COC1=CC(NC(=O)CNc2ccc(C)cc2)=N1
Cc1ccc(F)cc1NC(=N)N
O=C1CCN1Cc1ccc(O)cc1
[C]S(=O)NCc1ccccc1
CC(=O)Nc1ccccc1
O=c1cccc(CCc2ccccc2Br)n1SN[CH]O
Fc1ccccc1[C@H]([S])NCC1CCC1
[CH]NSc1ccc(CNC(=O)C(=O)Nc2ccccc2)s1
O=C([O-])N(C(=O)O)c1ccccc1Cl
Cc1cccc(C(=O)CNNC(=O)N2CCC2)n1
Fc1ccccc1C[C][S]1CO1
Fc1cccc(C=S2CC2)c1
c1ccc(CCCOCCN2CNSC2)cc1
O=C(Cc1ccccc1F)N[S]
CN(C[S])C(=O)NC1CCC1
Fc1cccc(C2(S[S])C=C2)c1
C[C]c1cc(N)cc(F)c1
[CH]Oc1c[nH]c(SCOc2ccccc2)c1
CCOC(=O)NC(=O)C1=NC(C(=O)Nc2ccccc2)=C1
O=C(NO)N1COC1
COc1ccncc1C(C)C
O=C(NS)c1ccccc1F
O=C(S)C(=O)c1ccccc1
[C]S[C]CC(=O)CCC(=O)NCC(=O)CC(=O)Cc1cc(Cl)cc(Cl)c1
CNC(=O)N[C@H](C)NCc1ccccc1
[CH]NC(=O)c1ccccc1C
O=C([S])NC(=O)Nc1cccc2c1C2
SCOc1cc(N2CCCC2)cnn1
O=C(F)CN1CCC(O)C1
[CH]OC(=O)c1ccccc1S
N[CH]NOCSCC(=O)Nc1ccccc1
Cc1cc(Cl)cc(S(C)(=O)=C=N)c1C
O=C1C(NS[CH]S)CN1CCc1ccc(Cl)cc1
OCSc1cccc(Cl)c1
Nc1ccc(S(=O)O)cc1
[CH]N1CC[C@@H]1Nc1ccccc1
[S]SC1CN(Cc2ccccc2)C1
Nc1cccc([CH]O)c1
C=Cc1ccc(F)cc1NC(=O)[O-]
NCC1CCC(CO)CC1
NC(=O)NC(=O)Cc1cccc(F)c1
C[C@@H](CO)c1cccc(Cl)c1Cl
COCCNC(=O)CCC[C@@H]1[CH]OCC1
O=C(CC1=CC=C([CH][S])CC1)Nc1ccccc1
C1=CN1CCCc1ccccc1
O[CH]CN1CCCC1
O=C(N1CCC1)N(O[S])C1CCC1
Cc1ccccc1CCN1CCCC1=O
O=C(NCSOS)NC(=O)c1ccccc1
[CH]Oc1cccc(OC)c1
Nc1ccccc1/C=C(\O)c1ccccc1
O=C(Nc1ccccc1F)SSO
C[C@@H](O)CCCN1CCN(C)C1=O
COc1ccccc1N(C)N[CH]C=O
O[CH]SNc1ccccc1Cl
Oc1ccccn1
Cc1ccc(CSNO)cc1F
Fc1cccc(CN2CCC[C@@H]([S])C2)c1
NOS(=O)CCc1ccccn1
[CH]Oc1ccccc1NC(=O)N1CCC1
C[C@@H](N)c1ccccc1[N+](=O)[O-]
[CH]OC(=O)N[C@H]1CC[C@H](C#N)CC1
CSCC(=O)NCC1CCCC(=O)C1
O=C(SCS)c1ccccc1Cl
Cc1nc(CO)cc(C(=O)C[C@H](C)N)n1
COCC1C(=O)CCC1=O
C[C@@H]1CCN(C)C1
C[C@H](O)c1ccccc1Cl
[CH]1C=C[C@@H]1Cc1ccccc1
Oc1cccc([S])c1F
O=C(S[CH][S])c1ccccc1
CCOc1ccoc1C
OCc1ccccc1F
[CH]=C(C)N1CCCCC1
[S]OSc1cccnc1Cl
NC(=O)C1=CC=C1F
O[C]1C=CC(c2cccs2)=C1
CCC1CC[C@@H](CS)C1
N[C][CH]c1ccc(-c2ccsc2)s1
Nc1ccccn1
CNc1cncnn1
O=CO[C@@H]([CH]S)NCc1ccccc1
[CH]Oc1ccc(NC(=O)NC2CCC2)s1
CC(C)C(=S)N(Cc1cccc(F)c1)C1CCNC1
Fc1c(C[NH2+]CCc2ccccc2Cl)cccc1OS
COCOc1cc(C)cs1
Fc1ccc(F)c(S)c1
CSCC[C@@H]1CCC1C
S[CH]C1=Cc2ccc(Cl)cc2C1
[CH]1CC[C@H](CCCOc2ccccc2)N1
NO[CH]Sc1cccc(F)c1
[C][CH]CCc1ccccn1
O=C1CCC(=O)[C@@H](Nc2ccccc2)C1
CC(CC(=O)NC(=O)S)c1ccccc1
[CH]NC1=C(NC(=O)N2CCC2)C(=O)C=C1
NCONCc1ccc(C(F)F)c(F)c1
O=C(OCC(=O)c1ccc(F)cn1)ONO
Fc1ccccn1
Fc1ccccc1SNS
NCC(=S=O)c1ccccc1
Cc1ccccn1
NC(=O)NCc1ccc(-c2ccc([N+](=O)[O-])cc2)nc1
O=C([C@H]1CCCN1NC=S)N1CCCCC1
SN1CCCCC1
O=C(NO)c1ccccc1
O=C(CCOc1ccccc1)N1[CH]CN[CH]C1
CN([S])Cc1ccccc1
O[C]SNc1ccccc1F
NCOc1cccs1
N[C]SSCCOc1ccccc1
Fc1ccc(CCN2CCCC2)cc1
O=C1O[C@@H](C2CCC2)N(c2ccccc2)[C@@H]1F
O[CH]c1ccccn1
OC[C@@H](O)c1cccc(F)c1
CN1CCC(CO)C1
[C]S(=O)NCc1ccc(C#N)cc1
COC[CH]C[C]CNc1ccccc1C
[C]=NC(=O)C1CN(c2ccccn2)C1
Brc1cccnc1
O=C(F)Cc1ccncc1
NN1C=CN=C(c2ccccc2Cl)N1
[C]Nc1cccc(CC(=O)NC(N)=O)c1
CNc1nc(OCCCCCc2cnccn2)c[n+]([O-])n1
O=C(NCc1ccccc1)Nc1ccn(S)c1
COc1cccnc1Br
Fc1cccs1
FC1CCCC1
N[C]1SC[C@H]1C(=O)c1ccccn1
C#CC(=C)NNC(=O)Nc1ccc(C)n1C
[CH][C]NC(=O)NC(C)c1ccnc(N2CC2)c1
OSNc1ccccc1F
CNc1nnc(Cl)s1
OCc1nc([S])ccc1Nc1ccccc1
[CH]Sc1n[nH]c2cccc(C)c12
[CH]c1ccccc1CC(N)=O
[S]c1cccnc1Cl
FC1CC1
CC(NCc1ccccc1F)NC(=O)c1ccccc1
[C]NC(=O)N1CCC1
[S][CH]NS[C@@H]1CCN(Cc2ccccc2)C1
Clc1cccnn1
CC1(C)C=CC(C2CCC2)=N1
O=C(O)NC[C@H](CNC1CCCCC1)c1ccccc1Br
C[CH]c1cccnc1S
FCCCCNc1ccccc1Cl
Oc1ccccc1OF
O=C1CCC(F)=CN1CCc1ccccc1
N#CC(=O)N1CCCCC1
NCc1ccco1
Cc1ccccc1C(=O)COF
C#COCCCCCC1CCOC1
CCn1cccc1C
FCN1CCCCC1
CNCCC1CCCN(C)C1
O=C1C(O)[C@H]1O
[CH]c1cccc(N2CCCC2)c1
[CH]C(=O)c1ccc(F)cc1C
OCCCC1CCO1
O=c1[nH]on1CCCCc1cccs1
C=C[C@@H](C)Cc1cccc(C(=O)N2CCC2)n1
O[NH2+]Cc1ccccc1
[CH]N[C]c1cc(C)ccc1C
[C]OC(=O)N1CCC1
[C]Sc1cc(C)c(Cl)cc1Br
O=C1N[C@H](CCOCc2ccccc2Cl)N1C(=S)c1ccccc1
FC1=CC=C1NC(=S)c1cccc(Cl)c1F
Sc1cccnc1
CC(C(=O)c1ccccc1F)C1CN(C(=O)S)CCO1
O=C(CNc1cncc(F)c1Cl)NS
Cc1ccc([C]=N)cn1
CN(CNc1ccccc1F)CC1CCCO1
[C]CC1CN(Cc2cc(C)ccc2OC)C1
[CH]c1cccc(N)c1
[CH]c1ccccc1F
C[C@@H](Nc1ccccc1)N1CC1
C[CH]C(=O)C1=C(c2ccccc2)O1
[CH][C]1CN1CCCN1CCC1
[CH]C(C)C(=O)c1ccco1
[CH]Oc1ccccc1CN(CC(C)(F)F)C(=O)[O-]
[CH]c1cccc(O)c1F
[CH][NH+]C(=O)N1CC([C@@H](C)C(=O)Nc2ccc(F)cc2)C1
Fc1ccccc1C1N[NH+]1
CN(CCC[C][NH+])c1ccccc1Cl
O[NH+]Nc1ccccc1
CC(=O)N[C@H](C)c1cc(C)ccc1F
NSON(CC(=O)O)C(=O)NCc1cccnn1
FSSCc1ccccc1
[CH]C(=O)N1CCC1
CC1CN(C(=O)NC[C@@H](C)c2cccc(Cl)c2)C1
[NH+]=Nc1cc(Cl)ccc1F
FCCC1CC1
CC(C)NC(=O)C#N
O=C(COS)c1ccccc1Cl
CC1=NC(C(=O)NC(=O)CCc2ccccc2)=C1
C=NC(=O)N1CCCC1
SOc1ccccn1
[C]N(C(=O)c1ccccc1)C1=CC=C(CC)C1
Nc1ccc(F)c(N)c1
[NH+]Cc1cc(Cl)ccn1
O=C(NCCCC1=NC=C(F)C1)NC1CCCC1
Cc1cccc([CH][NH+])c1F
Fc1ccccc1CS
[NH+]=CNc1ccccc1Cl
S[C@H]1CN(c2ccccc2)CO1
ONSc1ccccc1-c1cccc2ccccc12
CNC(=O)NC(=O)N1CC1
Fc1cccc([CH]S)c1Br
FC[C@@H]1CC[C@H](CC2CCC2)C1
O=C(Nc1ccc(Br)cc1)SO
COc1cccc(C)c1
[NH+][C]CCN1CCCC1
Nc1cc(Cl)cc(O)n1
[C]NC(=O)NCc1ccccc1F
OC[C]c1ccccc1
[CH]C[C]C(=O)NC(=O)N1CCCCC1
[CH]N[C][C@H](O)NC(=O)c1ccccc1C
COC1=CC=C1F
C#CC(=O)N(CN1CCOCC1)C(C)=O
C[CH]NC(=O)c1ccsc1C
NOC(=O)c1ccc(CCc2ccccc2)cc1
Cc1ccccc1C(N)=O
[NH+]Cc1ccccc1Cl
FC1CCCCC1
CCN(C)OCC(=O)CCc1ccccc1Cl
C[CH]NC(=O)N[C@@H]1CCN(Cc2ccccc2)C1
COc1ccc(C)s1
OC[C]C1CCCCC1
[CH]C(=O)Cc1cccc(CC(Br)NC(C)=O)c1
[NH+][N+](=O)c1ccc(Cl)cc1F
O=S(O)c1ccccn1
N#CCc1cc(Br)c[nH]1
FNCC1CCCC1
[CH]C[C@@H](C)c1cccc(C)n1
NCNc1ccccc1Cl
CN1C[C@@H](O)[C]1Cc1ccccc1
CN(CCc1ccccc1SCN1CCC1)O[CH]N
[CH]NC(=O)Nc1cc(C)c(C)c(CC)n1
C#S(=O)c1cccc(C)c1
[CH]SOCc1ccccc1Br
CNC1CCC1
O=C(CNC(=O)N=[NH+][CH]S)Nc1ccc(F)cc1
CNCCN1CCC[C@H]1C=O
O[C]1CCO1
[NH+]SCNCc1ccccn1
O=C(CS)NC(=O)Nc1ccccc1
O=C(F)C1=Cc2ccccc21
[CH]C=N[C@H](C)c1ccccc1
FN1CCC1
FC1CCCC1
N[CH]c1ccccc1F
C[CH]N1CCC1
O=C(Nc1ccc(S)s1)N[C@@H](O)c1ccccc1
[CH]Oc1ccncc1C
[CH]C(C)C1=CC(NC(=O)c2ccccc2)=C1
O=C(NS)C(=O)N1CCCC1
CS(=O)NC(=O)c1cccc(Cl)c1
CS[C](NC(=O)C1=C(O)C=C1C)c1cccc(F)c1
Cc1ccc(C[NH+]S)c(F)c1
OC(=[C]F)c1ccccc1F
[CH]Nc1ccc(N)cc1
CNc1cccs1
[C][CH]N[C@@H](C)c1ccccc1F
[CH]N1CCN(C(=O)NC(=O)c2ccco2)N1
[NH+][C](N)c1ccccc1Br
[N+]Oc1nc(C(=O)N2CCCC2)cs1
CCC(=O)S(=O)Nc1ccccc1C
[CH]NC(=O)C1CCC1
[NH+]c1ccccc1SC[CH]c1ccccc1
O=[N+]Nc1ccccc1[N+](=O)[O-]
Nc1ccncn1
Cc1ccccc1[CH]Cc1ccncc1Cl
[C]N(C)CCCC(=O)Nc1cccc(Cl)c1
Cc1ccc(C(=O)[C]S[N+])cc1
C[C@H]1CC(=O)CCN1C(=O)O
CC(=O)N(O)c1ccccc1Cl
[N+][C@@H](O)CCOCc1cccc(Cl)c1
N[C@H]1CCN(C(=O)Nc2ccccn2)C1
Cc1cccc(NS(=O)NCC2CC2)c1F
N[C]CC1CCC1
O=C(O)NCc1ccccc1F
CC(=O)C(C)=CNc1ccccc1C1=CC=C1
[C]NC(=O)NCc1cccc(C)c1
[NH+]Cc1cc(Cl)ccc1F
[NH+]C(=O)NCc1ccccc1Br
[CH][CH][NH+]OC(=O)NCCCc1ccccc1Cl
NC(=O)[NH+]c1c[nH]cc1COCc1ccccc1
Fc1ccccc1Cn1oc(S)c1Cl
C[CH]Nc1ccccc1C(=O)NCCc1ccccc1
O=C(NCCc1ccccc1F)c1cccc(S)c1
O=C([CH]O)NC1CCCC1
O=C(NS)c1ccccc1
C[CH][NH2+]C(=O)c1ccccc1Cl
CC(=O)NNC(=O)CN[C@@H]1CCOC1
NC(=O)c1ccccc1F
[NH+]NSc1ccc(F)cc1
C=CSc1cccc(CCCCC)c1
NC1CC(=O)C1
[NH+]OC(=O)Nc1ccccc1Cl
NSc1ccccc1F
O=C(NC(=S)C(=O)c1ccccc1Oc1cc(Cl)n(F)c1)Nc1ccc(F)cc1
F[CH]OCCc1cccnc1
[CH]NCC(=O)Nc1ccccc1C
[CH]ONCc1cccc(F)c1
O=C1C=CC=C1NO
[CH][C]CC(=O)C1CCOCC1
Cc1ccc(F)c([NH+])c1
[NH+][N+]c1ccccc1[C@@H]1CCCN1CCSc1ccc(Cl)cc1Cl
Cc1ccccn1
Cc1c([N+](=O)[O-])ccn1C
On1cccc1Br
CC1(C(=O)c2ccccc2)CCCN1CCCF
CCN1CCCCN1
[N+]=C1C=CC=C1C(=O)Nc1cccnn1
O=Cc1nc(Cc2ccccc2)no1
Fc1ccccc1C1CCC1
[CH]n1ccc(NCc2ccccc2)c1
Cc1cccnc1OC(=O)[CH][NH+]
CC(=O)NC1=CC(c2cc(C)ccc2Cl)=C1
[NH+]#CCNC(=O)Nc1ccccc1Cl
CCC(CSC)CC1CCCC1
[NH+]Cc1cccnc1
[NH+]C(=O)Nc1ccccc1Cl
N[CH]Cc1ccccc1[N+](=O)[O-]
CC(C)CCc1cccc(N2CCCC2)n1
[NH+]c1cccc(F)c1
[C][CH]c1ccccn1
[CH]SOc1ccc(C)cc1F
CNC(=O)CC[C]1CCCC1C
N[C]C1=Oc2ccccc2C1=O
SCc1ccccc1
Nc1cccc(F)c1
CN1CCC(NC(=O)c2ccccc2)=N1
COc1cccc(C)c1
COCC[C@@H](C)c1cc2ccccc2o1
COC1=CC=C1CN(C)C(N)=O
Cc1ccn(O)c1
OC[C]1CCCN1CCN1CCC1
[NH3+]Cc1ccc(O)cc1
[NH3+]CNc1ccccc1F
C[C@H]([NH3+])Nc1ccccc1F
[CH]C(=O)NC(=O)c1cccc(C)n1
[CH]C(=O)NC(=O)Cc1ccccc1C#C
CN(C)c1ncnnn1
Nc1ccc(F)cc1-c1ccccc1
Nc1c(-c2cc2=O)c1=O
NC(=O)Nc1cc(Cl)ccc1Cl
N=C1CCCC1
[CH][C](C)CCNC(=O)c1cccc(C)c1CO
C[C@@H]1CCNN(Cc2ccccc2)C1
NC(=O)NCC(=O)COc1cccc(Br)c1
Cc1cnccc1NC(=O)c1cnn(C)c1
[C]Oc1cccc(Cl)c1Cc1cc(N)cc(Br)c1
NCCC(=O)[C]1CCCC1
[C]On1nnc(C(=O)N(C)c2ccccc2Cl)n1
CCc1ccnc(C)c1
C[C](NC(=O)CN[NH3+])c1ccccc1
CCC(=O)c1ccc(OCCCC(=O)NC(=O)C(C)C)cc1
CN1CCc2ccccc21
NC(=O)NC(=O)C1=CC=C(N2CCC(=O)C2)CC1
C[C@@H](CCN(C)C)c1ccccc1
C=C1C=C(C(=O)N(C)CCO)N1
O=C(F)NC(=O)N[C@@H]1CC[C@@H]1Cc1ccccc1Br
[CH]c1cccnc1C
CNC(=O)NCc1cc(C)ccc1C(=O)NC(=O)CCC1C=C1
[CH]C(=O)N1CCCC(C)C1
Cn1nccc1CCNCCc1cc([CH]N)no1
[NH3+]Oc1ccccc1F
[CH]CN[C@@H](CCO)Nc1ccccc1
Cc1cccc([CH]C(=O)C[C@H](C)N)c1
O=Cc1cccs1
N[CH][CH]C(=O)c1ccccc1
O=C(O)c1ccccc1Br
CS[C@@H](C)[C@@H](C)c1ccccc1O
CC(=O)NC1=CC(=S)C=C1
NC(F)Cc1cccc(NS)c1
CSNCc1ccc(Cl)cc1
O=[N+]([O-])c1ccn(-c2ccccc2N(S)Cc2ccccc2Cl)c1
Sc1ccncn1
O=C(O)N1CCOCC1=O
N=[C]c1cccc(NC(=O)OCOc2ccccc2)c1
Cc1cc(C)nc(N2CCCCO2)c1
NC(=O)CCc1ccccc1S(=O)C1CCC1
CC(C)CNc1ccccc1NC(=O)NC1CSC1
N[C]1CN1COc1ccccc1Cl
O=CNc1cccc(F)n1
NCO
CNC(=O)N1CCCC(C)C1
O=CC[C@@H](O)c1ccccc1
CC1=C(OCc2cccc(C)c2)C(C(=O)ON)=N1
[CH]C(C)Cc1ccccc1Br
[C]OC(=O)NC(=O)Nc1ccccc1NCC1CC1
[C]Oc1cc(C)cc(OCC(=O)NCCC2=CC=C2Cl)c1
C[C][CH][CH]Nc1ccccc1
ON1CC1
CC(C)c1ccccc1C(=O)c1ccccc1N
NC(=O)C(O)C(=O)N1CCC1
C[C@@H](N)NC(=O)Cc1ccoc1
Sc1csc(-c2ncccc2-c2ccccc2)c1
Nc1cccc(F)n1
O=CCN1CCSC1
[C]Oc1ccc(Cl)cc1O
[CH]1C[C@H]1CNc1ccccc1
C=C(N)NC(=O)c1ccc(C)cc1F
[NH3+]C(=O)c1ccccc1
[CH]C[C@H](C)c1ccccc1C
CC(=CSN)C(=O)NC(=O)CC(=O)c1ccc(F)cc1
CCc1cccc(CN[CH][NH3+])c1F
C[C]c1ccc(NC(N)=O)cc1CCO
O=C(NCc1cc(F)ccc1F)n1nc(F)n1-c1cccc(F)c1F
[NH3+]Cc1ccccc1Cl
[CH]C(=O)N(Cc1ccccc1F)C(=C)C
Fc1ccc(C[CH]S)c(Br)c1
C=NC(=O)NN1CCCC1
[C][CH]OSOc1cccc(NC(=O)N(C)C2CC2)c1
ON[CH]c1ccccc1
[CH]S[C@@H](C)c1cccc(-c2ccccc2)c1
[NH3+]C[C](Cl)c1ccccc1Br
CC[NH+]CCc1ccccc1OC
[NH3+]c1ccc(F)cc1[N+](=O)[O-]
CC(=O)CN
CC(=O)Nc1ccccc1Cl
Sn1ccc(N2CC2)c1
CCOc1ccc(Br)c(NC(=O)O)c1
C[C]1CCCCO1
FC1=CN1C=Cc1ccccc1F
[C]NSOC(=O)c1cccnc1-c1ccc(F)c(C)c1
C[C@@H](N)OC(=O)N1CC1
CSCc1ccn(C)c1
ONc1ccccc1Cl
O=C(NO)Nc1ccccc1
O=C([CH][C]O)Nc1ccccc1
Nc1cccs1
[NH3+]C(=O)c1ccccc1Cl
NC(=O)c1cnccc1Cl
Fc1ccccc1-c1cc(Br)sc1[CH]S
[NH3+]Sc1ccc(F)cc1
Cc1cc([C@@H](C)NO)ccc1O
CCCN1C(=O)C(=O)c2ccc(N[NH+]C)cc21
C[C@@H]1CCN(C(=O)CN)C(=O)O1
Fc1ccc(Cl)c(CCS)c1
Cc1cc(C)cc(CCC(=O)C#N)c1
[CH]NNC(=O)Nc1ccnc(CCCCC(=O)F)c1
N[C@@H](O)c1ccc(S(=O)Nc2ccccc2)cc1
[C][C](CCSCC1CCCC1)OC
Cc1c(F)cccc1[CH]CNS
CCC(=O)NC(=O)N1CCC1=O
O=C([C]OS)NC(=O)c1cc(Cl)cc(F)c1Cl
OCc1ccccc1
CC1=C(O)C(C(=O)NCc2ccccc2)=C1
[C]NC1=CC(N2CCCCC2)=C1
COc1nnc(CN2CCCCC2)o1
O=C(O)CCN1CCC1
C=C(SS)c1ccc(F)cc1C(=O)NNC1=CC1
O=C(S)NC1=CCC1
O=C(CCCc1ccccc1O)[NH2+][C]O
[NH3+]Sc1cccnc1
O=C(O)CC(=O)c1cccc(Cl)c1
CNC(=O)NC1CCSC1
[NH3+]Cc1ccccc1F
[CH]Cc1ccc(Cc2ccccc2N2CCS2)nn1
COC(=O)c1cccn1C1=CC=N1
[NH3+]S[CH]OCC(=O)Oc1ccccc1
CC(C)N1CC1C
Cn1ccnc1
NC(=O)C(=O)C1=CC=C(C(=O)Nc2csc(F)c2)CC1
O=[N+]([O-])c1ccnc(Cl)c1
C[C@H](N)CCC1CCC1
Cc1ccc(S)nc1
CC(C)N1CCCN(CC[NH+]c2ccc(C(=O)C3CC3)cc2)C1
O=C(CNC(=O)N1C[CH]S1)Cc1ccccc1
CCc1ccc(CC(=O)NSC(=O)F)cc1
NSc1ccc(Br)cc1Br
NC(=O)C1=NC(Cc2ccccc2)=C1
N#CCc1ccc([CH]N)cc1F
[NH3+][CH]c1cccnc1-c1ccccc1
CC(=O)Nc1cccc(CN)c1C
[CH]NCc1cccnc1[N+](=O)[O-]
Cc1ccn(C)c1S(=O)(=O)N1CCN(C)C1
Cc1cccc(C2=CC=C(Br)CC2)n1
SC1CCN(CCC2CCO2)CC1
Cc1cccc(NNN)c1O
[NH3+]CC1CCc2ccccc21
Fc1cnccc1S
CN(C(=O)[O-])C(=O)CNNC(=O)c1ccccc1
NCC(=O)OCNc1ccc(CCNC(=O)Nc2ccccc2)cc1F
CSc1ncncc1C
N#CNC(=O)c1ccccc1
CCNCC(=O)N(CC(F)F)c1ccccc1F
C[C@@H](NS)c1ccccc1F
CN1CCNC1=O
N[C@@H]1CCN1
Cc1ccc([C@H](C)N)cc1C
O=C(NCc1ccccc1)SO
O=C(c1ccccc1)N1CCC=O1
C1=C(Nc2ccccc2)N1
[CH]N[C]CNC(=O)Nc1ccccc1C
[NH3+]C1=NC(NC(=O)c2ccccc2Cl)=C1
[NH3+][CH]c1cccc(F)c1F
[C]OC(=O)NC(C)(C)c1cccc(C)n1
Cc1ccccc1NC(=O)c1ccccc1
NOC(=O)CCSc1ccccc1
[CH]NC(=O)Nc1cccc(C2CCCO2)c1
[C]Cc1ccccc1C(=O)NNC(=O)NC(=O)[O-]
Nc1cnc(OS)c(Br)c1
NOC(=O)[C@@H](Cc1cc(Cl)ccc1F)Nc1ccccc1F
[C]Sc1cnc(C(=O)N2CCCCC2=O)c(C)c1
O=C(Nc1ccc(O[CH]O)cc1)N1CCC1
[C]C[C](O)c1cccc(C)c1
CCCC(=N)c1ccccc1F
O=C(COCc1ccccc1Cl)Cc1cc(S)no1
O[C]1CCCCC1
CCc1ncccc1C[NH3+]
NC(=O)N1CC(=O)C1
Cc1cccc(-c2cc([NH3+])c(F)o2)c1
Fc1ccccn1
NC(=O)Nc1ccco1
CCN(C(=O)NC=S)c1ccccc1
NC=C1C=CC(NC(=O)Nc2ccccc2)=C1
Cc1ccc(Cl)c([C]S)n1
CC(C)NC(=O)NC(=O)C1=CC(NCCC2=CC=C(F)C2)=N1
O=C(NC1=CC=C(O)CC1)N1CCC1
Cc1cc(NC(=O)C2=CC=C(C(=O)C#N)C2)ccc1F
C[C]1C(=O)N1CCNC(=O)c1ccccc1Cl
[NH3+][CH]CCc1cccc(SCO)c1
[CH]C[S](C)c1ccccc1F
CSC(N)c1ccccc1
Cc1cccc(C(=O)CS[CH][NH3+])c1CO
Cc1ccccc1[C]([NH3+])[O-]
[NH3+]NCCCCC1CCC1
[NH3+]Oc1ccccc1F
SSn1cccc1C1CCC1
Cc1cccc(C(=O)NSC[NH3+])c1
[NH3+]C(=O)Nc1ccccc1
[NH3+]SC#SCCCc1cccc(Cl)c1
COC(=S)C1CCCC1
Cc1cccc(C(=O)NSC[NH3+])c1
Nc1csc(F)c1
Cc1cccc(SN)c1Cl
COCC(=S)c1ccc(C(=O)Nc2cccnc2)[nH]1
NC(NC(=O)O[S])c1ccccc1
[CH]CSc1cc(NC(=O)[O-])cc(NC(=O)c2ccccc2)c1
CCOCN1CCC1
[NH3+]Cc1ccncc1Cl
O=C(C#SS)COC1=CC(NC(=O)c2ccccc2)=N1
NC(=O)Nc1ncccc1[S]
[C][C@H](COC)NCCc1ccc(C)nc1
NC(=O)NCCNC(CC(=O)N1CCC1)c1ccccc1F
[C]NCc1cccs1
CNc1ccccc1C
C[C]C(=O)N(CCN1CCC1)CC1=CC(=O)C=C1
[CH]Nc1cccc(Cl)c1NCCN(C)C(=O)[O-]
SCOC1CCC1
NC(=O)c1ccccc1
[C]COC(=O)NC1CCCCC1
CN1CCCCC1
COCCc1cccs1
[NH3+][CH]c1ccccc1CN1CC(=O)C1
Nc1cnccn1
Cc1cncc(SN)c1
CCNC(=O)NCCOc1ccccc1N
[CH]S[CH]CCNCCNc1cccc(F)c1
CN1CCN([C]Cc2ccccc2Br)C(=O)C1
[CH]OC(=O)Nc1ccc(C(=O)N2CC2)cc1
O=C(NS)NCC1CCC1
[C][CH]C(=O)NC(=O)NCCc1ccccc1
O=C(S)c1cccc(F)c1Cl
Cc1cccc(NC(=O)NC(N)=O)c1
CCCCC1[CH]CCCN1c1ccccc1
CS[NH2+]COCc1ccc(Cl)cc1F
NC(=O)c1ccccc1
CCCCC(=O)CC(=O)c1cccc(N2CC2)c1
CNCCC(=O)c1ccco1
N[CH]C1CCCC1
Fc1ccc(S)c(Cl)c1
O=C[C@H](C[CH]O)NNCc1ccccc1
Cc1cc(C=C([CH]N)N2CCCC2)on1
[NH3+]NC1CCCC1
Fc1cccc(CN2C=CC=C(S)C2)c1
[C]c1ccccc1O
O=C(S)Nc1ccccc1
Cc1nncs1
Nc1ccccc1C(=O)[S]
[CH]Nc1ccc(C)cc1Cl
O=C(O)Nc1ccc(Br)cc1
O=C(NCc1ccc(CO)cc1)NCC(F)F
[CH]NC(=O)NC(=O)c1ccccc1Br
O=C([S])NCc1cccc(CC(F)c2ccccc2)n1
[CH][NH2+]Cc1cccc(C)c1
[CH]SC(=O)c1cccc(C)c1
[NH3+]Sc1ccccn1
Cc1ccc(CC[C@@H]2CO2)c(O[NH3+])c1
[CH][C]C1=CC(C(=O)N2CCCC2)=C1
Fc1ccc(F)c(CN2C[CH]C2)c1
[NH3+]Sc1ccccc1Cl
Nc1cccs1
CC(=O)NC(=O)C1=CC=C1Br
OC1=CC=C1Cl
O=C(Cl)NC(=O)Nc1nc(F)ccc1O
ONCc1cccc(C2CC2)c1
NS(=O)Nc1ccccc1
O=C(CS)c1ccno1
CCCN(C)C1CC(=O)N(CN)C1=O
C=C(CC)NC(=O)NSCCc1cccc(C)c1
COCCCn1cno1
Cc1cccc(Cl)c1CSCCC(=O)[C@@H]1CCO1
CCCc1cc(C)cc(CN2CCCC[C@@H]2O)c1
CC1(CC#N)CCc2ccccc2N1
COCCC(=O)N(O)c1ccccc1
CCc1cccs1
CNCOCC(=O)C1CCC1
Sc1ccncn1
O=C(CN1CCSN1)c1cccc(Br)c1
O=C(CN1SSN(C(=O)c2cccc(F)c2)C(=O)C1=O)c1ccoc1
NNCSCOc1ccccc1
C[C@H](CN)CC1CCC1
[CH]OC(C)C(=O)NC[CH]Nc1ccccc1
[CH]C(C)Cc1ccccc1
[CH]C1=CC(Nc2ccccc2SCC[C@H](C)CCN2CCCC2)=C1
[CH]c1cc(C)cc(C(=O)N(C)c2cc([N+](=O)[O-])on2)c1
C[CH]CCCOc1ccccc1
[CH]NC(=O)CC1CCC1
O=CNCc1ccc([C@@H](CO)CCCN2CCO2)cc1
FC(NC(F)(F)C1CCC1)C1(Nc2ccccc2-c2ccccc2)C=C1
CCN(C)CC(=O)NC(=O)NC(=O)N1CCC[C@@H]1CCCC=O
Cc1ccc(O)nn1
CC[NH+]C(=O)c1ccccc1C
CN(C)NC1CCCCC1
CSNOc1cc(C)c(F)cc1C
O=Nc1ccccc1NCc1cccc(NC(=O)Nc2ccc(F)cc2F)c1
ONCc1ccccc1F
COc1ccnc(Br)c1
Cc1ccc(OS)s1
NOCC(=O)CNc1ccccc1F
NCNSOSC(=O)NCc1ccc(F)cc1
[CH]C1S[CH]N1CCCCNC(=O)c1ccccc1
C[CH]c1cccs1
NCC(=O)NC(=O)Nc1ccccc1
N=Cc1ccncc1
CC[NH2+]C(=O)CNc1cccc(OC)n1
C[CH]CNC(=N)c1cccc(C)c1
[CH]OC(=O)NCC(=O)c1cccc(C(N)=O)c1
C#CC(=O)N1CCCCC1=O
O=C([O-])CCNC1CCC1
NSO[CH]Oc1cccc(Cl)c1
O=C(NCc1ccccc1)Nc1cc(C(=O)OS)no1
[CH]C(=O)NC1CCC1
CC1CCC[C@@H](N)C1
ON=C[CH]O[C]c1ccccc1-c1ccccc1F
[C]n1cccc1CNCC(=O)c1ccc(C)c(F)c1
Cc1ccccn1
O=C1CCN(C(=O)S)C1
CCC[C@@H](CC)NC(=O)N1CCCCC1
S[CH]OCc1ccccc1
C[C@H]([NH3+])C(=O)c1cccc(Cl)c1
COCC1=C(c2cccc(Br)c2)[C]([NH3+])C=C1
[NH3+]NSC(=O)NCc1ccccc1
[NH3+]C(=O)c1cccc(Cl)c1F
[NH3+]CC(=O)CCc1ccccc1
[NH3+]C(=O)NC1CCOCC1
[NH3+]NC(=O)N1CCCC1
[NH3+]NC(=O)C1CCC1
[NH3+][C]1CCC(=O)N(CCNCCc2ccccc2Cl)C1
[C]c1ccc(F)cc1
[C]Oc1cccc(NC(C)C)c1
[C]1ON1CC(c1ccccc1)N1CCCCC1
[C]NCc1ccccc1F
[C]c1ccccn1
Cc1ccc(NC(=O)NCc2ccccc2)cn1
[C]NCC(=O)c1ccccc1C
CCN(CCC(=O)NCc1cccs1)ON
[NH3+]CCC(=S)c1cccc(Br)c1
COc1ccccc1NC(=O)CN(C)C[C@@H]1CCCC(c2cccc(F)c2)C1
[CH][CH]c1ccc(C)cn1
C#C[CH]C(=O)Nc1ccc(F)cc1
CC(C)N
CC(C)O[CH]c1ccccc1
C[C]OCc1ccccc1O
O=C(S)Nc1ccccc1
C#CC[NH2+]C(=O)COCCc1cccc(F)c1
Cc1cccnc1C(=O)N[C@H](C)CC(=O)[C]=O
CC(C)N1C[CH]C1
C#CCc1cccc(CNC(=O)C#C)n1
[NH3+][C][CH][C]NC(=O)CNCc1ccccc1Cl
SCc1nccs1
CN[CH]CC(=O)NC(=O)c1ccsc1
N[C]NCCNC(=O)Nc1ccccc1
Fc1ccccn1
N#CC(=O)CCCCc1ccccc1Cl
[NH3+]C1=NC=C1CCC1CCCCC1
O=C([CH]OS)c1ccccc1Cl
[NH3+]C(O)Cc1ccccc1CCC1CCCC1
N[C]c1cncnc1
CC(C)Nc1ccccc1
[C][C@H](C)NC(=O)Nc1cc(C)ccc1F
O=C(NC1=CC(S)CC1)Nc1ccccc1
O=C1C[C@H](CCc2ccccc2F)NO1
O=C(O)Nc1ccccc1
Cc1ccc(C(C)(C)N)s1
[CH]C(=O)NCNc1cc(C)c(F)c(F)c1
[C]SNC(=O)[CH]c1ccccc1
Cc1ccc(NC(=O)O)cn1
CCSNCC1CCCC1
[CH][C]C1=C(NCCC(=O)Nc2ccc(F)cc2)C=C1C
NSC(=O)Nc1cc(F)ccc1Br
[NH3+]S[C]c1ccccc1F
N[CH]CC(=O)c1ccccc1Cl
[CH]n1ccc(C(=O)CCC)c1
C[C@@H]([NH3+])c1cccc(Cl)c1F
O=C(NOS)c1ccccc1Cl
CN(C)CCCCC(=O)OC1CN1
[CH]Oc1cccnc1Br
NNC1CCC1
CC[C@@H](O)CN(O)c1ccccc1Cl
C[C]C1CCCCC1
Cc1ccccc1CNO
N#CC(=O)Nc1ccnnn1
[NH3+]N[C]O[C@@H](O)c1ccccc1OC(=O)c1ccccc1
[CH]NC(C)c1ccccc1
ONCc1ccccc1
CN1CCSC1=O
Cc1cccc([NH3+])n1
C[C@@H](S)CNC(=O)C(=O)Nc1ccccc1
CC(=O)NC(=O)c1ccccc1N
C[NH2+]C(=O)Nc1cccc(F)c1
[CH]C(NC(C)=O)c1ccccc1
[CH][C@@H]1CCN1CCCCN(C(C)=O)c1ccccc1
[NH3+]NNc1ccccc1F
Cc1ccc(C(=O)CC=CCN2C[CH]CCC2)c(Cl)c1
Cc1cccc(S[NH3+])c1Cl
C[C@H](N)c1ccccc1C(=O)NCC(=O)Nc1ccccc1
CN(C)CC1CC1
[CH][NH2+][C](C)NCc1ccc(Br)cc1F
O=C(CNc1ccccc1)[C@@H]1C[C@@H](S)CN1
[C]Nc1ccc(F)cc1Cl
O[C]Sc1ncccn1
ON(Cl)c1ccccc1Cl
N[C]NC(=O)c1ccccc1F
[NH3+]CNC(=O)c1ccccc1F
[NH2+]S(=O)(=O)N1CCC1
[CH][NH2+]SCC(=O)C1=NC(Nc2ccccc2Nc2ccccc2)=C1
[NH3+]OCc1cccc(Br)c1
NOC(=O)Nc1ccccc1
[CH]c1nccc(Cl)c1C
[NH3+]CCc1cccc(Br)c1O
CNN(C)NCCCc1cccc(Cl)c1
Nc1cccc(F)c1
O=C(C[C@@H](S)N1CN(CCO)C1)c1ccncc1
Fc1noc([CH]Nc2ccccc2Cl)n1
C#Cc1cccc(CC)c1C
C[C@@H]([NH2+])c1ccccc1F
[NH2+]N(O)c1ccccc1
O[C]C1CCCCC1
[C][C]c1cccc(C)n1
[NH2+]ONC(=O)c1cccc(Cl)c1Cl
[NH2+]N(c1ccccc1Br)C1CCC1
[NH2+]Nc1cc(Cl)ccc1Cl
[CH]C(=O)N[CH]CCCCc1cccs1
Cc1cccn1C
CC1=C[CH]ON1c1ccccc1
O[C]C[CH]c1ccccc1
[C]NSNC(=O)CCOc1ccccn1
COC(=O)NC(=O)Nc1ccc(Cl)cc1Br
C[C]([NH3+])NCCc1cccc(Cl)c1
[CH]NS[C@H](C)c1ccccc1
[NH3+]OCCc1ccc(Cc2ccccn2)cc1
[CH][C@H](C)OC[C@H](C)c1ccccc1
CC(=N)NCC(=O)C1CCC1
[CH]C(=O)CNC(=O)NC(=O)NNCC1CCCC1
O=C(NC1=C(OCCc2ccccc2)N1[C]Cl)Nc1ccccc1
[NH3+][C](O[C]c1cccc(Cl)c1)c1ccccc1Br
[CH]N[C]c1cc(C)ccc1F
C[CH]N(C)C(=O)NCC1CC1
C[C@H](CC[C@H]1C[C@H]1C)NC(=O)N1CCCC1
O=CNCC(=O)c1cccs1
[CH]Cc1cccc(C(N)=O)c1
C[C]C(=O)CCC(=O)c1ccccc1-c1ccccn1
O=C(Cc1ccccc1)NCc1cc(C(F)F)no1
[CH]OC(=O)NC(=O)Nc1nccnn1
[C][NH2+]C1=CC=C1CONC(=O)COC(=O)c1ccccc1
[C][NH2+][CH]Cc1cccc(N2CCCCC2)c1
Fc1cccc(SS)c1
CN[C]Cc1ccccc1
[NH2+]CCc1ccccc1Br
C[C]([NH2+]C(=O)c1ccncc1F)C1CCC1
O=C(C[C@@H]1Cc2ccccc2O1)NC(=O)NCOS
[CH]NC(=O)c1ccc(C)[nH]1
NC(=O)c1ccc(-c2ccccn2)s1
O=C(CNCCO)c1ccc(Cl)cc1Br
[NH2+]NCc1ccccc1Br
[CH]SC(=O)c1ccccc1
COc1cc(C)ccc1Br
[C]NOC(=O)NCCNc1ccccc1Cl
O=C(CC(=O)OS)NCc1ccccc1
[NH3+]Nc1ccccc1F
C[C@H](N)N(C(=O)Nc1ccccc1Br)C1(Cl)C=C1
[NH2+]NC(=O)N1CCC1
[NH2+]Sc1ccccc1Cl
C[C][NH2+]NCC(=O)c1ccccc1
[CH]Oc1ccccc1F
CC(=O)c1nc(CC(N)CC(C)C)sc1C
[C]n1cc(C(=O)N(C)C)cn1
N[C@H](S)c1cccs1
N[C]1CCN2CCCC[C@H]12
O=C(NCO)c1ccccc1
O=C(NCC(O)=S)c1ccccc1Cl
Fc1ccc(Cl)cc1OCl
[NH3+][C](CO)Nc1ccccc1
Clc1ccccn1
[NH2+]COc1cccc(F)c1
[NH2+][C@H](Nc1cccc(Cl)c1Cl)c1ccccc1
[NH2+]CC(=O)c1ccc([N+](=O)[O-])cc1
OSCC1CC1
O[C]OSOc1ccccc1CN1CCC1
[CH]c1nc(COC)ccc1C
[NH2+]Sc1ccccc1Cl
[NH3+][C][C]CCNc1cccc(F)c1F
[CH]c1ccc(C2COC2)cc1
[C]NCc1ccccc1Br
NS[CH]Nc1cccnc1
[CH][C]C[C@H](CC)C(=O)N[C@H](C)c1ccccc1F
CNc1ccccc1O
O=C(OS)c1ccccc1[N+](=O)[O-]
C[CH][C@@H](C)c1ccc(Cl)cc1Cl
N#Cc1ncc(COCNC(=O)NC2CCOCC2)cc1Br
C[C@@H](CNc1ccccc1)OCN
[NH3+]C(=O)CCc1ccc(Br)cc1
c1cc(-c2ccsc2)nc(-c2nn[nH]n2)c1
[C]CC[C@@H](C)c1ccccc1F
NC(=O)N1CCC1
NC(=O)c1ccco1
Cc1cccc(N[C][NH2+])c1
[NH2+]C(=O)c1cccc(Cl)c1Cl
[NH2+]CC(=O)NCc1ccccc1-c1ccccc1F
[NH2+]C(=O)COc1ccccc1F
[NH2+]OC(=O)c1ccccc1
[NH2+][C@H]1C[C@@H](Nc2cccc(F)n2)C1
NC(=O)C1=CC(C(=O)NC(=O)Nc2ccccc2)=CC1=O
[C]NNC1CCCC1
Fc1cc(Cl)ccc1Br
F[CH]c1cccs1
[CH]C(=O)Nc1ncc(C)cn1
C[C@@H](C[NH3+])c1ccccc1
C#C[C@H](C)C(=O)NNc1ccccc1
C[CH]CNC(=O)c1ccc(C2=CC=C(F)CC2)cc1
Nc1cccc(C(=O)C2OCCC2=O)n1
CC1=CC(Oc2ccco2)=C1
C[C@H](C[C@@H](C)N)c1ccccc1
O=C(CNCCF)CNc1ccccc1Br
FCc1cccs1
COc1cccnc1Cl
O=C(CCCCOC(=O)CO)CC1=CC=C1CSc1cccs1
CNC(=O)NC1=CC=C(Cc2ccccc2)C1
COCc1cccc(Cl)c1
OCONc1ccc(Cl)cc1
FNCCCc1cccc(NC(F)F)c1
[CH]Oc1nc(OC)ccc1C
O=C1NC1O
OCc1cccc(F)n1
O=C(SF)c1ccccn1
O=C([O-])c1ccc(OS)c(Cl)c1
FC(F)Cc1cccc(OS)c1
C[C@H]1CCN(CCOS)C1
CCCCC1CN([C@H](S)CC)C1
Fc1cc(Br)ccc1CNS
O=C(OS)c1ccc(Cl)cc1F
Cc1ccc(Br)c(CNCCC(=O)CNC(=O)OS)c1
Cc1cccc(CS)c1
Sc1ccnn1-c1cccc(Br)n1
CN1C[CH]CCC1
FCC1CCC1
[CH]C(C)N(CC1CC1)C(=O)COC
[CH]C(C)Nc1ccncc1Cl
N[CH]C(=O)Nc1cccc(Br)c1C(=O)c1ccsc1
CO[C@H](N)NCc1ccco1
COCc1ccc(C)s1
Fc1ccccc1N(F)C(F)F
NC(=O)Cc1c(Cc2ccc(F)c(F)c2)cn(O)c1O
N[CH]SOc1ccccc1[N+](=O)[O-]
Cc1[nH]ccc1C(=O)CNC(=O)C(C)C
C[C@H](CCO)N1CC1
CNC(=N)c1ccccc1F
FC1=CC(O[CH]OCc2ccccc2)=C1
COCC(=O)N(CF)C1CCC1
C1=N[C@@H](Sc2ccccc2)S1
[NH3+][CH]c1ncccc1CC1CCC1
FC1=C[C@H]1c1ccccc1-c1ccccn1
N[CH]Sc1ncc(F)cc1F
C1=CC(NCc2cccs2)=C1
CN1CCS[C@H](C(=O)c2ccc(Br)cn2)C1
CC1=CC(NC(=O)Nc2ccccc2)=C1
O[C@@H](F)NCc1cccc(Cl)c1
ON[CH]c1ccccc1F
N[CH][CH]C(=O)Nc1ccccc1Br
O=C(CCCC[C@]1N[C@]1COF)N1CCC1
O=C(N1CCN(CCC[C]Cl)CC1)N1CC1
[C]=C(C)N[C]c1ccc(CO)cc1CNCCOC(C)=O
[C][C@@H](C)c1ccccc1CCNC(=O)c1ccccc1
[C]N(C)Cc1cccs1
[C]COc1cccnc1
[C]S(=O)Nc1cccc(F)c1
[C]C(=O)NC(=O)N1CCC[C@@H]1CCC
FCCCCNc1ccccc1
[C]NC(=O)NC(=O)NCCc1cc(C)cs1
[CH]N[CH]C(=O)c1cccc(F)c1
O[C@@H](NF)c1ccccc1Cl
FC1CC1
O[CH]Nc1ccccc1F
CC1=CN=C(Nc2ccccc2)CN1
CSc1ccccc1CCN([C@@H]1CCO1)N1CC1
C[C@H](N)C1CCC1
Cc1ccc(F)c(CCNC(N)=O)c1
FC[CH]c1ccccc1
[CH][C]c1ccc(OC)cc1F
CCSCOc1cccc(CCCSF)c1
[CH]n1cc(-c2ccc(C)nn2)nn1
Fc1cccnc1
Fc1ccc(S)cc1
N[CH]OC(F)c1ccc(F)cc1
COc1ccc(F)nn1
CN(COO)c1ccccc1CCOCN1CCC1
FN1CCCC1
N#CC1CN(CCO)C1
C[NH2+]CCC(=O)CCCCN(C)CCC1CC1
Fc1ccccn1
CNc1ccco1
FC[C@@H](S)c1cccc(F)c1
O=C1SCOCN1CCSc1ccccn1
O=C(CCN1C=CSCC1)NC1=CC=C1
C#SC(=O)NNC(=O)CC1CCC1
CC=NC(=O)c1ccccc1Br
C[C](C)ON[C@@H](C)c1ccccc1
[CH]Oc1ccccn1
NC(=O)c1cccc(Cl)c1Cl
O=C(NO)Nc1cccs1
Nc1cccs1
CCCN(C)c1ccccc1C
[NH2+]c1ncccc1C(=O)NCc1ccccc1
[C]CC1CN(CC2CCC2)C1
O=C(S)N1CCC1
[NH2+]CC(=O)Nc1ccccc1Cl
[CH]c1cccc(F)c1
[NH2+]NNCCCCc1ccccc1Cl
O=C(Nc1ccccc1S)N1CC1
[C](CC1CC1)NCCc1cscn1
[NH2+]Nc1cc(Cl)cc(OCCC(F)F)c1
[CH]N(C)Cc1ccccc1C
OCC1=CC(c2ccccc2)=C1F
[C]Sc1ccc(Cl)cc1F
O=C(CNC1CCCOC1)NCC[C]1CCC1
[C]O[C](c1cccs1)c1cccn1-c1ccccc1
CSc1cccs1
NC(=O)NC1=NO1
Cc1cccc(C(=O)N2NCC2=O)c1
CCN([C][NH2+])c1ccccc1Cl
Cc1cccc(CNC(=O)CCN)c1
C[C](S[NH2+]N)C(=O)Nc1cccc(NC(=O)N2CCC2)c1
CS[C](OF)C(=O)Nc1ccccc1Cl
FSN1CCCN(Cc2ccccc2Br)C1
NC(=O)NNCCc1cccc(F)c1
[NH2+]O[CH]Cc1ccccc1Cl
CN([C]CN)c1ccccc1
[NH2+][C]SC(=O)Cc1ccccc1
CNc1cccs1
O=C([O-])Nc1ccccc1F
[NH2+]OCc1ccc(Cl)cc1[N+](=O)[O-]
[C]N1CN(C[C@@H](C)CCc2ccccc2)C1=O
[NH2+]OCC(=O)Nc1ccccc1Cl
NCC(=O)c1cccc(C[C@@H](Cl)c2ccnc(Cl)n2)c1
ON1CCCCC1
Nc1cc(F)ccc1C(=O)N[NH2+]S
NC(=O)Nc1ncco1
[NH2+][CH][NH2+]C(=O)NC(=O)Nc1ccccc1
[CH]NC(=O)c1ccc(C)s1
Fc1ccccc1OS
Fc1ccc(S)c(F)c1
Cc1cccc([CH]S)c1F
[C]C[CH]Nc1ccccc1
O=C(N[C]S)c1ccccc1Cl
[NH2+]=CNc1ccccc1Br
O=C([C]NS)c1ccc(Cl)cc1Cl
CNCNc1ccc(C)c(C)c1
NC(=O)CC(=O)CCNc1ccccc1F
CN(C)C(=O)[C]c1ccccc1
[C]c1cc(Br)ccc1NC1CCC1
[NH2+]c1cccc(O)c1
CNCC(C)C1CC1
Cn1ccc(F)n1
[C][NH2+]CCCCc1ccc(N2CCC2)nn1
CN[CH]C(=O)c1ccc(C(=O)N2CCC2)s1
[NH2+]NC(=O)Nc1ccc(F)c(F)c1F
COCCN(CC[C@@H]1CCN1CCCCCCNCC1CCC1)CC(=O)n1cccc1
FC[NH2+]Nc1ccccc1
[NH2+]CCNC(=O)CNc1cccs1
[NH2+]OCC(=O)Nc1ccccc1F
NCCCC(=O)N(CO)CCC1=CC=C1
FC1CC1
[NH2+]Cc1ccccc1F
CC(=O)Oc1ccccc1N[NH2+]
[NH2+]Nc1ccccc1Cl
[CH]N[C]C(=O)Nc1ccccc1
[C][C]C(=O)C1=CCC(c2ccccc2)=C1
[NH2+]CN1C=CN(Cc2ccccc2F)CC1
[NH2+][C@H](CO)c1ccccc1
N[CH]C1CCCC1
Cc1cccc(C(=O)SOF)n1
O=C(CNC1CCCC1)OF
[CH]c1cc(F)ccn1
Oc1ccccc1C[C]n1cccc1Cl
[C]NC(=O)C(=O)[C@H](C)C(=O)Nc1cccc(F)c1
C[C@@H]([NH2+])c1ccc(Br)cc1Cl
Oc1nccs1
[CH]NC[C]c1ccccc1
[NH2+][CH]CCCC(=O)C[CH]c1ccccc1
N#CCOc1cc(F)c[nH]1
[NH2+][CH]C(=O)c1ccc(Br)cc1
O=C(O)CCNNC(=O)c1ccc(Br)cc1F
CC1OC1=O
[NH2+]OCc1cc(SO)ccc1-c1ccc(Cl)c(Cl)c1Br
[CH]S[CH]C(=O)c1ccccc1O
O=C(NF)NC1CCC1
[NH2+]C(=O)Nc1cc(F)ccc1Cl
[NH2+]NCCC1CCC1
[C][C](C)CC1CCC1
[NH2+][CH]C(=O)Nc1ccccc1F
CNc1ccccc1S
[C]SC[CH]c1ccccc1
N#CC(=O)N1CCC1
NC1=CC(C(=O)Nc2ccccc2)=C1
[NH2+][CH]ONC(=O)c1ccccc1Cl
[C]NC(=O)Nc1ncccc1Cl
O=C(CNO)c1ncc(CO)cc1F
FOC1CCC1
C[C]CNc1cscc1NC1CCCC1
Clc1cccnn1
C[NH2+]Cc1ccccc1
O=C(Nc1cnoc1)c1ccccc1
[C]OCCc1ccccc1F
FCC1CCC1
C#CCCCCC(=O)N1CCSC1
[CH]C(=O)Cc1ccccc1Cl
[NH2+]ONc1ccccc1F
[C][C@@H](C)c1ccc(C)c([N+](=O)[O-])c1
[CH][C](C)CC1CN(C(=O)OC2=CC=C2)C1
[NH2+]NC(=O)C(=O)c1ccccc1Cl
O=C(NC(=O)N1CC[C@H]1Cc1ccccc1Cl)OS
N#CCCC(=O)Nc1cccs1
CC(C)C1=CC=C(OCCCCN=Cc2cccc(F)c2)CC1
[C]c1cccc(C(F)F)c1
[NH2+]Cc1cccc(F)c1
CNCC(=O)NC1CCC1
N[CH]C(=O)NN(Cc1ccccc1Cl)c1cccc(F)c1
[NH2+][C]NC(=O)Nc1ccccc1F
COC1CCN(C)CC1
[C][C@H](N)c1cc(F)ccc1F
C[C]NCNC(=O)NCc1ccccc1
[CH]C(=O)N[C@@H](C)C(=O)CCc1ccco1
[NH2+][C]NC(=O)CNc1ccccc1
N[NH2+]Cc1ccccc1
CCCc1ccccc1N1C[C]CC1=O
F[CH]CNc1ccccc1
c1ccc(CN[NH2+]C2CCCC2)cc1
Cc1cc(Cc2ccccc2N)nc(F)c1F
[C]Nc1ccc([N+](=O)[O-])cc1
O=C(NS)c1ccc(CC2CC2)cc1
Cc1ccccc1C(=O)NC(=O)N1C[CH]CC1
O=CNNc1ccccc1NC(=O)[O-]
[NH2+][CH]Nc1ccccc1Cl
ON[CH]c1ccccc1F
O=C1CCc2c(O)cccc2N1
[NH2+]=Cc1cccc(F)c1
[NH2+]=Cc1ccccc1F
[NH2+]SCc1ccccc1
[NH2+]S(=O)NCc1ccccc1Cl
S[CH][NH2+]C1CC(CCCOc2ccccc2)C1
C[C]([NH2+])c1ccccc1F
CC1CCN1CC(=O)NN(C)C
CC1[C@@H](C(=O)c2ccccc2)N1c1ccccc1
CN(CCC(=O)c1ccc(O)cc1)S(C)=O
CC1CC[CH]CC1
CCCNC(=O)[O-]
CCCc1cccc(F)c1
Cc1cc(C)nc(Br)c1
CC(C)CCCN1CN(C(C)C)C1=O
Fc1ccc(Br)nc1
Fc1ccc(Cl)cc1
FC1CC1
Cc1cc(F)cnn1
O=C(NCc1ccccc1)c1cccn1F
Fc1ccccn1
Clc1ccccn1
CCCC1CCN1c1ccccc1
Cc1cccnc1
FNCc1cccs1
FC1=NC=C1
NCc1ccccc1
CC1=CC=C(C(=O)NC2CCN(C)CC2)C1
Cc1cccc(NCC(=O)Nc2cccc(C)c2)c1
COc1c(Cl)ccnc1-c1ccccc1Br
C[C@@H](O)NC(=O)NC(=O)CC1CC1
[CH]CC[C@@H](c1ccccc1)c1sccc1C
[CH][CH]OC(=O)NC(C)Cc1ccccc1
CC[NH2+]CCCC(=O)c1ccccc1
OC1=CC=C1F
N#CCc1ccccc1O
F[CH]c1cccs1
[CH]NC(=O)c1nc(NC(=O)N2CCC2)c(C)o1
[CH]C(=O)CNC(=O)c1ccc(C#N)cc1
[CH]CCN(C)C1CCC1
[CH][C@@H](C)C(=O)NC1CCC1
O=C(O[C@@H]1CCOC1)N1CC[CH]CC1
Nc1cnc2nc3cc(Cl)nc-3oc2n1
[CH]c1ccc(NC(=O)N(C)C)cc1CCC1CCC1
OCc1cccs1
O=C(NC1CC1)c1cccc(F)c1
O[C@H](Cc1ccccc1)N1C[CH]CCC1
[CH]C1=CC(c2ccccc2F)=C1
FCC1CCC1
CCC(C)C1CCC1
CC(F)c1ccccn1
Brc1ccccc1-c1cocn1
c1ccc(CNC2CN(Cc3ccccc3)C2)cc1
C#SC(C)NC(=O)NC(=O)Nc1cc(C)ccc1Br
O=C(N1CCCCC1)N1CCN1CCS
O=C(NC1=CC(S)=C1)c1ccccc1Cl
O=c1ccccn1S
NCCSc1ccccc1
C[C@H](S)NC(=O)NCCc1ccccc1
O=C(OCc1cccc(C(=O)S)c1)C1=CC=C(F)OC1
Fc1cc(F)c(COc2cc(Cl)ccc2CS)nn1
C[C@@H](S)c1cccc(F)c1
Fc1cc(Cl)ccc1OS
C[C]1CCCN(CCC(=O)COC#N)C1
[C]c1cccc(Nc2ccccc2CCOC)c1C
CN1CCN(C(=O)c2ccco2)CC1
[C]Oc1ccc(NC(=O)NC2=CC=C2)cc1
[C]CNC(=O)N1CCCC1
[C]Oc1cccc(C)n1
N#Cc1ccc(F)cc1F
Cc1cc(Cl)cc(C(=O)SN)c1
NS(=O)(=O)c1ccccc1O
Fc1ccccc1N(CCC(F)F)n1cccc1F
c1ccc2c(c1)[C]1NN12
O=S(CF)c1ccccc1
CC1CC[C@@H](N)C1
[CH]CNC(=O)Nc1ccccc1[O-]
CCc1ccc(F)nc1
CNC(=O)CNc1ccccc1F
[CH]NC(=O)CCc1ccccc1
CSc1cccc(C)c1
FCCOCCNC1CCCCC1
Oc1nccc(C(F)F)n1
N[CH]c1cccc(Cl)c1F
C=CC[C@H](C)NC1=C(Nc2ccc(F)cc2)C(C(=O)NC(C)=Cc2ccccc2)=C1
CCCC[C]1CS1
O=C([O-])C[C](S)c1ccccc1F
CCc1cc1=O
O=C(NS)Nc1ccccc1
Fc1ccccc1NS
COC(=O)NC(=NS)c1cccc(N)c1
Cc1ccc(SN)c(F)c1
Cc1ccccc1NC(=O)NO
O=C([O-])CCOCc1cc(F)cc(S)c1F
[C]CC(=O)Nc1cccc(F)c1
COc1ccccc1CO[C@@H]1CC1=O
[CH]Oc1cccc(C(=O)c2ccco2)c1
[CH]ON(C)CC(=O)c1ccccc1Cl
Fc1ccccn1
C#CC1=CC(NC(=O)NCc2ccccn2)=C1
N[CH]CC(=O)NCc1ccccc1
N[CH]c1ccccc1CCCNC(=O)[C@H](O)c1cc(F)ccc1F
Cn1cc(NC(=O)C2=NC(Br)=N2)cn1
O=C(CCNNCCNC(=O)c1ccccc1Cl)NC[CH]CO
FSCc1cc(F)ccc1F
NCC(=O)Nc1ccccc1
O=C(CC1=CC=C1[CH]NC(=O)NC(=O)c1ccccn1)NC1CCCC1
C#CCN1CC(O)C1
[C]OCc1ccccc1
CC(C)C1CCCCC1
COc1occc1C
COC(=O)CCNC(C)=O
O=C1OC1Nc1ccccc1
[C]N[C@@H](O)Nc1cccc(C)c1
O=C1CN(C(=O)c2cccc(F)c2F)C(F)N1O
OS[C]c1cccc(F)c1
O=C(F)c1ccccc1
[CH]Oc1ccc(NC(=O)[O-])cc1
CN(C)CCc1ccccc1
N[CH][CH]NCc1ccccc1Cl
[C]NC(=O)c1cccs1
C=CC[C@H](C)c1cc(F)ccc1Cl
OCSc1cccs1
N[CH]C1CCOCC1
Cc1cc(F)cnn1
Fc1ccc(S)c(Cl)c1
CC(CNCC(=O)Nc1ccc(Cl)c(C(=O)[C@H](C)CN)c1)c1ccccc1
FSOCc1ccccc1
CCCCc1ccccc1OCC(=O)CF
SCc1cccnn1
[C][CH]NCNc1ccccc1C
CC(C)C1CC1=O
Cn1ccc([N+](=O)[O-])n1
O=S(=O)(O)N1COC1
OSc1ccccc1Cl
F[CH]NSSc1ccccc1
FC1CC(CC[NH2+]SCCc2ccccc2)C1
FOc1ncsc1C1CCC1
[C]SCCN1CN(CNC(=O)c2ccccc2)C1=O
[C]c1ccc(NC(=O)NC2CCC2)cc1
O=C(CF)Nc1c[nH]cc1F
[CH]C(C)NC(=O)NCc1cccc(Cl)c1
C=S(C)(=O)Nc1nccc(C)c1C
NC(=O)NCc1ccccc1
COc1ccc(F)nn1
CSN(CC(=O)CC=O)Cc1ccc(C)cc1F
[CH]C(=O)Nc1ccc(O)cc1F
Fc1ccc(Br)c(Cl)c1
NCOSNc1ccccc1Cl
O=C(Nc1ccccc1)C1=CC=C1NO
C[CH]Cc1ccnc(NC(=O)NCC(=O)[O-])c1
FCC1CCC1
NCNC(=O)Cc1cccs1
CNNC(=O)NC(c1ccccc1)[C@H](C)Oc1ccccc1C
[C][CH]Oc1ccccc1C
COc1nc(C)ccc1C
CN(C)CS(=O)N(C)c1ccc(C2CC2)cc1
[C]S(C)(F)c1ccccc1F
Nn1ccc(C(=O)CC2=CC=C2)c1
[CH]c1ccccc1F
[CH]=C(CC1=CC(C)=C1)N(N)c1ccccc1C
[CH][CH]CNc1ccccc1C
[NH3+]C(=O)NC1CCCC1
CCNC(=O)N1CC[C@@H]1CC(=O)NNc1cc(C)ccc1Br
COc1coc(N)c1
[CH][CH]C(=O)NC1CC1
NC(=O)N[C@@H]1C=C1c1ccccc1
NCc1cccc(Cl)c1Br
[CH][CH]NC(=O)CC1CCC1
[NH3+]SC(Cl)c1cccc(CC(=O)N2CCC2)c1
[NH3+]ON1[C](Cc2ccccc2)CCC1=O
OC[C@H](CNO)NCNc1ccc(F)cc1Cl
CC1CCN(C(=O)Nc2ccc([CH]O)s2)C1
CNCC1=CC=C1C
OCC(CF)N1CCC1
CCS(C)(N)c1ccccc1
[CH][CH][C@H]1CN(CCCN(C)C(=O)c2ccccc2)C1=O
Cc1ccc(C[C@H]2[CH]NC2=O)c(F)c1
Fc1cccs1
O=C(COF)NC1CCCCC1
CC1CN1
[CH]C(CC)c1ccccc1Cl
O=C([CH]OCc1cccc(F)n1)C1CCCCC1
O=C(S)c1ccccc1Cl
C[NH+]C(=O)NCCc1ccccc1
FCC1=CC=C1C1CCCCC1
[NH+]c1ccccc1O[CH]Nc1ccccc1Br
Cc1csc(N)c1
CC(C)NC(=O)C1CCCC1
Fc1ccccc1-c1ccccc1
FCC(F)c1ccccn1
CCc1cccs1
C[CH]C(=O)CC1CCCC1
[CH]NCCc1ccc(C)cc1
CNc1ccc(C)c(C#N)c1
O=C1CNCC(=O)C1
O=C(O)c1cccs1
CC(C)C(=O)NC(=O)C#N
[CH]Nc1cccc(C)c1F
FCC1=CC=C1N1CCC1
CNC(=O)c1ccsc1
Cc1cccc(CNF)n1
N[CH]C1CCCCC1
C[CH]c1cccc(F)n1
NC(=O)CCNCNc1ccccc1
Cc1cc(F)ccc1C=CO[CH]N
COCC1CCCC1=O
CC(CC#N)c1ccccc1
FOC1CCC1
[CH]Nc1ccccc1CO[O-]
Cc1cccc(F)c1
[CH]Nc1cccc(C(N)=O)c1
O=C(NCc1ccc(NF)cn1)NN1CCCC1
FNC1CCCCC1
CCNC(=O)NNc1cccc(C)n1
CNC(=O)NC(=O)N(C)CCCCC1=CC=C1Cl
NC(=O)NC(=O)[C@H]1C[C@H](CCO)C1
[CH]NO[C@@H](O)Cc1ccccc1
O=C(O)c1ccc(Cl)cc1F
O=C(CCN1CC(F)C1)Nc1ccccc1
FN1C=C1C1=C(c2ccccc2)N1
Brc1ccccn1
O=C(NF)c1ccc(F)nn1
Nc1ccnc(Cl)c1CO
CCN1C(COCCN2CCC2)C[C@@H]1C(=O)Oc1ccccc1CNC
On1cccc1Cl
ONc1ccco1
C[CH]CC1CC(C(=O)NC(=O)[C@@H](C)C(=O)Nc2ccccc2Br)C1
C[CH]NCc1ccccc1Cl
[CH]c1ccccc1F
Cc1ccc(NOC(=O)Nc2ccno2)cc1-c1cccn1F
ON(O)c1cccc(CC(F)F)c1
O=C(N[CH][CH]F)N1CCCC1
C[CH]CCc1cnccc1Cl
[CH]C(=O)CCc1ccc(C(=O)NC(=O)[O-])cc1
[CH]C(=O)N1CCCC1
[CH]OC(=O)N1C[C@@H]1Cc1ccccc1F
[CH]Oc1ccc(F)c(F)c1
[CH]c1ccccn1
OCC(NF)C1CCCC1
FNC1CCC1
FCONCc1ccco1
OCCC1CCC1
COn1cccn1
C[CH]Oc1ccccc1C
CN1C=C1NC(=O)c1ccccc1
NCc1ccnc(F)n1
[CH][C](C)NC(=O)C1CC1
[C]C1=CC(C(=O)NCC(=O)NCc2ccccc2)=C1
[C]NC(=O)C=Cc1ccccc1
[C]CCN1C(=O)CCCC1=O
C[C]NNC(=O)NCc1ccccc1
[C]O[C@H](C)NC(=O)c1ccccc1
[C]c1nnc(=O)n(C(=S)Nc2cccc(Cl)c2)n1
[C]S(=O)NC1CN(C(=O)c2ccccc2)C1
Sc1ccccn1
Fc1ccc(Cl)cc1S
FC(F)c1cccc(CS)c1
Sc1cccc(CCl)n1
NC(=O)[C@@H](S)CSc1ccccc1
NC(=O)c1sccc1S
Nc1cc(F)cc(S)c1
O=C1CCCC(C(=O)CS)C1
O=CCN(S)c1ccccc1-c1cccnc1
Fc1ccc(CCSS)c(Cl)c1
Cc1ccccc1-c1cc(=O)c(CNc2ccccc2S)c(F)o1
NCc1c[nH]c(=O)cc1C(=O)S
CC([CH]N)C(=O)Nc1cccnc1CCc1ccccc1
CCc1ccc(F)nc1
Fc1ccccc1OS
FCc1ccsc1I
FOC1=C(Cc2ccc(Br)cc2F)SCC1
O=C(S)Nc1cccc(NC(=O)NCCC2=CC(Cl)=C2)n1
O=C([C]F)N1CCC1
[CH]C(=O)c1ccccc1NC(N)=O
COc1cccc(C(C)C)c1Br
O=C(CS)n1cc(Br)cn1
[CH]N[C@H](CO)c1cc(C)ccc1C(=O)N1CCCCC1
[CH]Oc1cc(C)ccc1Br
Cn1cccc(Cl)c1=O
OCSc1ccccc1Cl
CC1COC[C@@H](NC(=O)NC(N)=O)C1
[C]OC(C)CCNC(=O)NC1CCC1
[C]Cc1cccc(Cl)c1
N=C(OC(=O)c1ccccc1Cl)c1cccc(Cl)c1
[C]=CCc1ccccc1CN(C)CC=O
[CH]c1ccccc1F
CN1CCC(O)C1
C[C@@H]1CC(c2ccccc2)NC(=O)N1
[CH]NSCC(=CC(=O)Nc1ccc(Cl)cc1F)OC(=O)Nc1ccccc1
COc1cccc(F)n1
[C]CNC(=O)Cc1ccccc1
CC1=CC=C1[C]Oc1ccccn1
SOC1=CC=C1CCNCc1ccccc1
O=C(Nc1ccccc1)SF
O=C(CF)CC1CCC1
CC[CH]c1ccccc1
O=C1CCCC(=O)N1SO
O=C(NS)N1CCC1
CC[C@H]1NC(=O)N1CCC(C)C
Fc1ccc(S)cc1
CCOC1=CC(NC(=O)c2ccccc2)=C1
C[NH2+][CH]c1ccc(CCO)cc1
COc1ccc(OC(=O)NC(=O)C2CC2)c(OC)n1
N[CH]C(=O)Nc1ccc(-n2cccn2)cc1
NSCC(=O)CCCNc1ccccc1OC(=O)NC1CCCC1
N#Cc1ccc(C(N)=O)nn1
CC[C@H](SC)C(=O)NCc1cccc(OC)c1
NC(=O)NC1=CC(=O)C=C1
C[CH]CNC(=O)Nc1cccc([N+](F)F)c1
Fc1ccccc1C1=CC(Cc2ccsn2)=C1
O=C(O)NC1CC1
c1ccc2c(c1)CCSS2
CN(F)C(=O)N1CCC1
N[CH]C(=O)Nc1ccccc1O
O=C(CF)c1ncccc1CNCCCCc1ccc(Br)cc1
[C]NC1=[NH+]N(CCCCc2ccccc2)C1
Fn1cc(CNc2ccccc2)nc1Cl
[CH]C1=CC=C(NC(=O)Nc2ccc(C)cc2)CC1
Cc1cccc(C(=O)NOS)c1Cl
[C]N(C)Sc1ccccc1Cl
O=C(NF)NCc1ccccc1Cl
SSc1ccccn1
CCc1ccccc1
Nc1cccc(O)c1
Cc1ccccc1NC(=O)NS(C)=O
Fc1ccccc1SC1CCCC1
O=C(O)c1nncs1
[C]SNC(=O)Cc1ccccc1
O=C(CCSOF)NCc1ccc(Br)cc1
Cc1cccc(-c2ccc(Cl)cc2)c1
[CH][C@@H]1C=C[C@H](COCCCC(=O)NCc2ccccc2)CC1
NC1=CC=C(c2cccc(Cl)c2)CC1
O=C1CCC[C](F)N1
[C]N(C(=O)NC(=O)O)c1ccccc1Br
N#CCCOc1ccccc1
Cc1cncc(CN)c1
[CH]COc1cccc(Cc2nc(C(=O)[O-])cnc2Br)c1
COc1cc([C]CCS)ccc1N
C[CH]c1cccs1
C[CH]Nc1ccccc1NC(=O)N1CCCC1
CCC[NH2+]Cc1ccc(C)cc1
N[C]C=NC(=O)c1ccccc1
Nc1cccc(-c2ccco2)c1
[NH2+]SNc1cccc(Cl)c1
[NH2+]NCc1cccc(Br)n1
CC(Cc1ccccc1)ON
[C]c1cc(CO[C@@H](C)c2ccccc2C)ccc1NC(=O)NC1CC1
ONC1CCCCC1
Cc1ccccc1NN
FON[CH]c1ccccc1F
[NH2+]C(=O)Cc1ccccc1
NCC(=O)c1ccccn1
C=N[C]c1cc(C)ccn1
CN1CC[C@@H](CCF)C1
CNNc1ncccc1Cl
[C]C(=O)NCCc1ccccc1
O=C([O-])N(S)c1ccccn1
C[C@@H](S)NC1(CCOC(=O)Nc2ccccc2)C=C1
CN([C][O-])CSc1cc(N2CCC2)ccn1
[NH2+]CCNCc1ccccc1Br
C1CC(CCCN2CCOC2)C1
C[C@H](F)c1ccccc1F
[CH]C(=O)NCCC(=O)NCc1cc(C)c(F)cc1Br
C[CH]C(=O)NCc1ccc(C)cc1O
Cc1ccc(OS)nn1
[NH2+]S(=O)NCc1ccccc1Cl
OCN(O)N1CCCC1
FN1CCCC1
[CH]N(O)C1CCCCC1
Cc1ccc(Cl)cc1F
C[C@@H](CN1[CH]CNC1=O)c1ccccc1
O=C(Nc1ccccc1)N1CCCN(S)C1
Cn1ccc(F)c1NC(N)=O
[NH2+]SCc1ccccc1
O=[SH][C]Cc1ccccc1
C[C@@H]([O-])CCCSc1ncccc1Br
C=C([NH2+]S)c1ccccc1
CC1=CC=C1O
[NH2+]Oc1ccc(Cl)cc1F
[CH]C1=CC(CNc2cc(Br)cc(NC(C)=O)c2)=C1
C[C@H]([O-])Nc1ccccc1F
[CH]N[C@@H](C)CCOc1ccccc1
FC1=CC(Cl)(c2ccccc2F)O1
C#Sc1ncc(F)cc1C
NCCCc1ccc(-c2cccc(F)c2)cc1
C[CH]CCCNS(C)(C)C(=O)c1cccc(Cl)c1
C=C(C)NCc1ccccc1
CC(NNO)c1cc(F)ccc1F
Cc1cccc(C2CCCC(=O)N2)c1
[C]NC(C)CCC(=O)c1ccccc1
[CH][NH2+]C(=O)c1ccccc1N
CCc1cccc(C[C@H](CCSc2cccnc2)NO)c1
N#C1CC=C(c2ccccc2)S1
C[C@@H](CCCCC#N)NC(=O)c1cccc(OC(F)F)c1F
Cc1ccccc1CC(=O)C1=CC(C#N)=C1
NCc1ccco1
COCC1=CC=C(N)C1=O
O=C(CN1CCC1)NCO
CCn1c(Sc2ccccc2COC)ccc1-c1cc(Cl)no1
ONc1ccccc1
Oc1cccnc1Br
Oc1cccc(Cl)c1
NCC1CCC1
CCC(=O)NNC(=O)NCN1CCCC1
Cc1cccnc1C(=O)N(C)C(=O)SCN1CCC1
CNC(=O)C1=CC=C(C(=O)NCCc2ccco2)C1
CN1C=CC=C(N2CCOCC2)C1
Brc1cccnc1
Cc1ccc(F)c(OS)c1
O=C(CCS)Cc1ccc(Cl)o1
COCC[C@H]1CCN(CS)C1
O=C(C[C]1C=CC([N+](=O)[O-])=N1)Nc1ccccc1S
S[C@H](Nc1ccccc1)N1CCC1
[CH]N(CC(=O)NCC1CCCCC1)C(=O)[O-]
CC[CH]NC(=O)Nc1ccccn1
[CH]n1cc(NC(=S)c2ccccc2)nn1
N[C@@H]1CCCC(=O)C1
C[CH]Nc1ccccc1CN(CC)Nc1ccccc1
[CH][C](C)c1ccco1
C[C]c1cccs1
[C][C@H]1CC=C1c1ccccc1CCNC(=O)N1CCCC1
[C]c1ccc(NC(=O)CN2CCCC2)cc1
NC(=O)c1cccc(OC(=O)NC(=O)Nc2ccccc2)c1
[C]CC(=O)c1ccco1
[CH]Nc1ccccc1CCCC
[C]On1ccc(NC(=O)N2CCCC2)c1
CCO[C@H](NC(=O)c1ccccc1Cl)C(=O)C(C)=O
NC(=O)NCC(=O)N(CC1=CC=C1NC(=O)[O-])c1ccccc1
NC(=O)c1ccccc1
CCOCCc1ccon1
N[C]1S[C@@H]1CCNc1ccncc1COc1ccc(O)cn1
[CH]C(=O)N(C)C(C)Cc1ccsc1CNc1cc(Cl)ccc1C
C[CH]N1CCCC1
CC(C)c1cc([CH][NH3+])cn1-c1cccc(F)c1F
[CH]OC(=O)NC(=O)C(C)Cc1cccc(C)c1
[CH]C1=NC(OC(=O)Nc2ccccc2)=C1
CN1CCC[C@H](N(C)C)C1
[CH]C1=NC(c2ccc(F)c(Cl)c2)=C(c2cccs2)[CH]1
C#CCSC(=O)Nc1cccc(C(F)F)c1
[CH]Oc1ccc(CC)cc1Cl
O=C([CH]Cl)N[C@H](Cl)c1ccccc1
[CH]OC(=O)NC(=O)c1ccccc1
C[CH]Nc1ccc([CH]C)cc1O
[CH]C(=O)N1CCCC1
[CH]OC(=O)NC(=O)c1ccc(C)cc1CCC
[CH][NH2+]C(=O)NC(=O)Nc1cccc(S(=O)(=O)[O-])c1
CC[C@H]([NH2+])c1ccccc1Cl
C[C@@H]([NH2+])C(=O)c1ccc([N+](=O)[O-])cc1Br
C[C@@H]([NH2+])NCc1ccccc1
[NH2+]c1cccc(F)c1
C[C@H](C(=O)NNC([NH2+])=O)c1ccccc1Cl
[NH2+]CC(=O)N1CCCCC1
[NH2+][C]c1ccccn1
C[C@H]([NH2+])Oc1ccccc1Cl
[NH2+]Nc1cccnc1Cl
C[C]([NH2+])c1ccccc1Cl
[NH2+]CCOCC(=O)c1ccccc1Cl
[NH2+]Nc1ccccn1
[NH2+]C(=O)C(=O)NCc1ccccc1F
C[C@H](CCC[NH2+])c1ccccc1
[NH2+]NCc1ccccc1Cl
[NH2+][C@@H](O)c1ccccc1Br
[NH2+]NCc1ccccc1Cl
CON([NH2+])C(=O)c1ccccc1
[NH2+]Sc1ccc(Br)cc1Cl
[NH2+]Sc1ncccc1C1CCC1
NN([NH2+])c1ccccc1
[NH2+]NCc1ccccc1O
[NH2+][C@H](CO)c1ccccc1
[NH2+]Oc1ccccc1[N+](=O)[O-]
[NH2+]CCCNc1ccccc1Cl
[NH2+][C@@H](Cl)c1ccccc1
[NH2+]CCNc1ccccc1
[NH2+]NCc1ccccc1Br
[NH2+]C(=O)CCc1ccc(Cl)cc1
[NH2+]NCC(=O)N1CCCC[C@@H]1CN1CCCCC1
[NH2+]C1=CC=C1NC(=O)Nc1ccncc1F
[NH2+]NNc1ccc(F)cc1Cl
[NH2+]C(=O)N1CCCCC1
[NH2+]OOc1cc(Br)ccc1F
CC1CN(c2ccccc2N[NH2+])C1
Cc1cnnnc1C
C[NH2+]c1ccccc1NC(=O)NNc1ccccc1
[NH2+]Cc1cccc(F)c1SCc1ccccc1Cl
[NH2+]c1cccc([N+](=O)[O-])c1[N+]CNc1ccccc1
[C]OC(=O)CN(C#N)c1cccc(C)c1
[NH2+]NCc1ccccc1
Brc1cccnc1
[NH2+]Cc1cccc(F)c1Cl
[NH2+]NC(=O)NC(=O)Nc1ccccc1Cl
[NH2+]OCCNC(=O)Nc1ccccc1F
[NH2+]NCc1ccco1
CSc1ncccc1C[NH2+]
[NH2+]C(=O)c1ccccc1F
[NH2+]OCCCc1ccc(F)cc1
[NH2+]C(=O)c1ccccc1F
[NH2+][CH]Cc1ccccc1F
O=C(O)Nc1nccc(-c2ccccc2NCCc2cc(Cl)cs2)n1
Oc1ncc[nH]1
[NH2+]CC(=O)c1ccccc1Cl
C[C]NC(=O)c1ccccc1
C[NH2+]Cc1ccccc1Br
Oc1nccnc1Cl
[NH2+]Cc1cccc(F)c1
C[C]([NH2+])NC(=O)Sc1ccccc1
[NH2+]Sc1cc(Cl)ccc1F
[NH2+]CCc1ccccc1Cl
O=C(O)C1CCCC1
Clc1ccccn1
Oc1cccc(CNC2=CC=C2)c1
O=C(O)N1CCCC1
CCCc1ccc(F)c(C(C)=O)c1
CC(=O)c1cnc(Oc2ccccc2)s1
Cc1cnccc1CC[NH2+]
Nc1ccccc1CN[NH2+]
[C]c1ccccc1COCN(C)NC(=O)c1cccs1
[NH2+]CC(=O)NCC1CC1
[CH]NC(=C)Nc1ccccc1O
[NH2+]=CNCc1ccccc1
[C]CCCN1CCC1=O
NCc1cc(F)ccc1CO
O=C(CCCS[NH2+]CO)Cc1ccccc1
CS(=O)Nc1ccccc1Cl
ON[NH2+]Oc1ccccc1
CC(=O)NC(=O)NC[C]1C=CN(C)C(c2ccccc2Cl)=C1
[C]NC(=O)N1CCCCC1
[C]c1cn(-c2ccccc2)[nH]c1=O
CC(CCl)CCc1ccccc1C[NH2+]
COc1cc(OC)on1
[NH2+]NCc1ccccc1Br
[CH]Oc1ccc(O)c(Cl)c1
ON(O)Cc1ccccc1F
Cc1cccc(CN[NH2+]N)c1
N[NH2+]Nc1ccccc1
O=CNCC(=O)Nc1cccc(O)c1
Fc1c(OS)cccc1C(F)F
[CH][C](NCCC1CC1)c1ccccc1Cl
[C]COc1ccccc1F
OC[C]N1CCCCC1
[C]C(=O)Nc1cccc(F)c1F
[C]Cc1nc(Cl)ccc1Cl
[C]c1cccnc1-c1ccccc1Cl
[C]CCCC(=O)NC(=O)c1ccccc1
C[C]CCNc1ccccc1
[C]c1cccc(OCC2CC2)c1
C[C]Oc1ccc(F)cc1
[C]NC(=O)CNC1CCCCC1
[C]Nc1ccccc1F
CCN1CC1=O
CCc1cccc([CH][NH2+])c1
Fc1ccccn1
O=C(C#SO)NC(=O)c1ccccc1Br
[CH]NC(=O)NC1CCCCC1
[NH2+]=Cc1cccc([N+](=O)[O-])c1NC(=O)c1cccc(Cl)c1
O=C(C(=S)c1cscc1S)c1cccs1
N[C]C(=O)NCCc1ccccc1
[C]c1nc(NC2CCCC2)ncc1CC1C=C1
[NH2+][CH]C(=O)c1ccccc1
NC1CCN(C=O)CC1
[NH2+]=Cc1cccc(F)c1
O[CH]NCc1ccccc1Cl
Cc1ccccc1C(N)=O
N=C(CO)c1ccc[nH]1
[CH][C]C(C(=O)NC1CCC1)c1ccco1
Clc1ccccc1NCNCCCCC=C1C=CN=C1
Cc1ccccc1C(=O)NO[C][CH]O
[C]ONOC(=O)c1cccc(F)c1
O=c1[nH]c(O)cn1CCCc1ccccc1
[NH2+]Nc1ccccc1Cl
CC[C@@H](O)C1CCC1
NSc1ccccc1Br
Fc1ccc([C]S)c(Br)c1
[NH2+]C(=O)NC(=O)N1CCCC1
[CH][NH2+][C][C@@H](C(=O)CC1CCCC1)c1ccccc1
O=C(S)Nc1ccncc1-c1ccccc1-c1ccccn1
CCCCN1CCC(CC(=O)NC(=O)c2ccsc2)C1
CN(S)COc1ccccc1
CC[C@@H]([NH3+])CCOCc1cccc(C)c1
[CH]Oc1ncccc1C(C)=N
[NH2+]CCc1ccccc1
N=NC(=O)CCc1ccc(Cl)cn1
SNC1CC(c2ccccn2)C1
[CH]Cc1ccc(F)cc1
O=C(O)[C@@H]1CC[C@H](C(=O)C2=CC2)C1
NCc1ccccc1
O[C]SCc1cccc(F)c1
[NH2+]SCNC(=O)c1ccccc1Br
Cc1c(Cl)cccc1CSS
[NH2+]OC(=O)NCCc1cnccc1F
[C]N1C=C1c1nncc(-c2cccc(C)c2)n1
C[C](S)c1ccccc1-n1ccc(Cl)c1OC(=O)NCOC1=CC=C1
CC(=O)C(=O)NNC1=CC=C1Br
S[C]OS[C]c1ccccc1CN1CCC1
Cc1ccccc1S[NH2+]
C=C(C)NCC(=O)Nc1ccoc1-c1ccc(C(C)=O)n1C
N#CC(=O)NCCCCc1cccc(F)c1
[CH][CH]c1ccc(C)cc1OC(=O)c1cnc(C(=O)[O-])c(-c2ccccc2)c1
[NH2+][C@H](F)Cc1ccc(F)cc1F
NCc1cccnn1
O=C1CCCC([NH2+]O)N1CCOc1ccc(F)cc1
NC(=O)N[C@H]([NH2+])c1ccc(Cl)cc1
C[C]1C[C@@H]1CCN(C)Nc1ccccc1NC(=O)Nc1ccccc1C
C[C@H]1CCCN1C(N)=O
[NH2+]Cc1ccccc1Sc1ccccc1N1CC=CC1
[C]C1=CN=C1NC(=O)NCCNC(=O)c1ccn(C)n1
Fc1ccccc1CCC1=CC=C[C]1SS
O=C([CH]C(=O)N1CCCC1)NCc1cccs1
N[C@H]1CSCCN1C(=O)c1ccc(O)c(F)c1
[NH2+][N+](=Cc1ccc(Cl)s1)Nc1ccccc1Cl
NC(=O)c1ccc(Cl)[nH]1
C[C@H](N)CC(=O)NC(=O)NCc1cccs1
CSc1cccnc1C
[C]N(C)C[C@@H](C)c1ccc(N)cc1
C[C@@H]([NH2+])c1ccccc1Cl
[C]S[C]SNC(=O)NNC(=O)c1ccccc1
CN1CCNCC1=O
[NH2+]CCNc1ccc(Cl)nc1Cl
[NH2+]Cc1ccccc1O
CO[C@@H]([N+])c1ccccc1
[NH2+]CC(=O)Nc1ccc(I)cc1
[NH2+]Nc1cc(F)ccc1Cl
Cc1cccnn1
NSc1cccc(Br)c1Cl
NCNN=C(F)c1ccc(F)c(F)c1F
CCCOc1cccc(NC(=O)CC[CH]O)n1
N[C]CC1=CC(NC(=O)NCc2ccccc2Br)=N1
SNCc1ccccc1Cl
[NH2+]NCc1ccccc1F
Clc1ccccn1
O=C(NN1CCN1CCN1CCC1)C(=O)N(S)C(=O)NC1CCC1
[NH2+]C(=O)Nc1ccccc1Cl
[CH]C(=S)NC(=O)Nc1cccc(C)n1
[C][CH]NC(=O)c1cccc(C)c1CCc1cccc(C)c1
O=C([CH]Cc1cccnc1)NCc1cnoc1O
Cc1ccc(ON2CCCC2=O)cc1
NC1=O[C@H](C(=O)NCc2ccccc2)NCC1
O=C(O)[C@H]1CCOC[C@H]1Nc1cccc(F)c1
[C]N[NH2+]NCCNCc1ccccc1Cl
O[CH]c1ccc(N[C@H]2CCOC2)c(Cl)c1
[NH2+][CH]C(=O)c1ccccc1Br
COC(=O)NC(C)COc1ccccn1
NC(=O)Nc1ccccc1
O=C(Nc1ccccc1)S[CH]S
[CH]NOc1cccc(F)c1
O=[N+]NCc1ccccc1C(=O)[O-]
[CH]Cc1ccc(F)cc1
C#CCCNC(=O)N[C@@H](C)SC1CCCCC1
Cc1ncccc1-c1ccc2c(c1NC=O)N2CCO
Cc1ccccc1NN
[NH2+][C]Sc1ccccc1Cl
[O-][C]1NNC=CN1Cc1cccc(F)c1
COc1cccc(C)c1O
O=C(CCCOS)N(C(=O)N1CCCC1)c1ccccc1
C[C]([N+])c1cc(C)ccc1Cl
[CH]N[C@@H](O)C(=O)NC(=O)c1ccc(C)cc1
O[C][C]c1ccccc1F
O=C(N[N+](=O)C1=CN(S)C1)c1ccccc1
OC[CH]CNCc1ccccc1
NC(=O)Nc1cccc(F)c1F
[N+]N(C(=O)[O-])c1ncccc1-c1cncc(Br)c1
[C][C][CH]Oc1ccccc1F
Brc1ncccn1
CN1CCC(Oc2ccccc2N[NH2+])CC1
O=C([O-])c1ccccc1
C[CH]C(=O)N[C@@H](C)c1cccc(C)c1
[NH2+]S(=O)CCCC(=O)c1ccccc1
[NH2+]Sc1ccccc1Cl
CC(C[C@H]1CCCN(C(=O)CNC(=O)C#N)C1)c1cc(F)ccc1F
CN([N+])C(=O)C1CCOCC1
[NH2+]CCc1cc(F)ccc1Br
[C]S[C]C(=O)NC1CCCCC1
COc1ccc(F)cc1F
Oc1cc(F)cc2c1C=CC[CH]2
C[C]C[C@H](C)Cc1ccccc1
CC([NH2+])c1ccccc1Cl
NSc1ccc(Br)c(Cl)c1
[CH][N+]Oc1ccccc1F
Cc1cccc(NC(=O)N2CC([C][CH]O)C2)c1F
O=S([O-])c1cccc(F)c1
S[NH2+]OCCc1ccccn1
Cc1ccc(C)nn1
C=C(C)C(=C)c1ccco1
O=C([NH2+]C[O-])c1ccccc1
N[C][C@H](O)c1ccccc1Cl
[C]Cc1ccc(F)cc1Cl
[O-][C@H]1CCN(Cc2ccccc2CCc2ccccn2)C1
Brc1cc(CC2CO2)ccn1
NC(=O)CC1C(=O)c2ccccc21
O=C([O-])[CH][C@@H](O)c1ccccc1
[NH2+]Sc1ccc(F)cc1Cl
[C]c1cccc(C)n1
